# Supplementary material for: Transcription factor E2F1 promotes EMT by regulating ZEB2 in small cell lung cancer
Source: BMC Cancer. 2017 Nov 7;17:719. doi: 10.1186/s12885-017-3701-y (PMC5678576; doi:10.1186/s12885-017-3701-y)
Supplement: Supplementary file 9 — The target genes of E2F1 by ChIP-seq in H1688 cell line. (XLSX 431 kb) [file 12885_2017_3701_MOESM9_ESM.xlsx]

## Sheet: Sheet1
Peak Region	Gene Name	up20k	down20k	exon	intron
chr10:100534420-100534942	HPSE2	No	No	No	Yes
chr10:100534420-100534942	HPSE2	No	No	No	Yes
chr10:100534420-100534942	HPSE2	No	No	No	Yes
chr10:100534420-100534942	HPSE2	No	No	No	Yes
chr10:100835199-100835583	HPSE2	No	No	No	Yes
chr10:100835199-100835583	HPSE2	No	No	No	Yes
chr10:100835199-100835583	HPSE2	No	No	No	Yes
chr10:100835199-100835583	HPSE2	No	No	No	Yes
chr10:101380145-101381378	SLC25A28	Yes	No	Yes	No
chr10:102045734-102046598	BLOC1S2	Yes	No	Yes	Yes
chr10:102045734-102046598	PKD2L1	No	Yes	No	No
chr10:102045734-102046598	CWF19L1	Yes	No	No	No
chr10:102045734-102046598	BLOC1S2	Yes	No	Yes	Yes
chr10:102672076-102673356	FAM178A	Yes	No	Yes	Yes
chr10:102672076-102673356	FAM178A	Yes	No	Yes	Yes
chr10:102672076-102673356	FAM178A	Yes	No	Yes	No
chr10:102790798-102791497	PDZD7	Yes	No	Yes	Yes
chr10:102790798-102791497	SFXN3	Yes	No	Yes	Yes
chr10:102802445-102803360	PDZD7	Yes	No	No	No
chr10:102802445-102803360	KAZALD1	Yes	No	No	No
chr10:102802445-102803360	SFXN3	No	Yes	No	No
chr10:102820075-102821257	KAZALD1	Yes	No	Yes	No
chr10:102820075-102821257	SFXN3	No	Yes	No	No
chr10:103124218-103124846	BTRC	No	No	No	Yes
chr10:103124218-103124846	BTRC	No	No	No	Yes
chr10:1032986-1034645	GTPBP4	Yes	No	Yes	Yes
chr10:103577897-103578754	MGEA5	Yes	No	Yes	No
chr10:103577897-103578754	MGEA5	Yes	No	Yes	No
chr10:103577897-103578754	KCNIP2	No	Yes	No	No
chr10:103577897-103578754	KCNIP2	No	Yes	No	No
chr10:103577897-103578754	KCNIP2	No	Yes	No	No
chr10:103577897-103578754	KCNIP2	No	Yes	No	No
chr10:103577897-103578754	KCNIP2	No	Yes	No	No
chr10:103577897-103578754	KCNIP2	No	Yes	No	No
chr10:103577897-103578754	KCNIP2	No	Yes	No	No
chr10:103824896-103825624	C10orf76	Yes	No	No	No
chr10:103824896-103825624	HPS6	Yes	No	Yes	No
chr10:103892378-103893022	LDB1	Yes	No	No	No
chr10:103892378-103893022	LDB1	Yes	No	No	No
chr10:103892378-103893022	NOLC1	Yes	No	No	No
chr10:103892378-103893022	PPRC1	Yes	No	Yes	Yes
chr10:103911628-103912340	NOLC1	Yes	No	Yes	Yes
chr10:103911628-103912340	PPRC1	No	Yes	No	No
chr10:104004804-104005643	GBF1	Yes	No	Yes	Yes
chr10:104004804-104005643	PITX3	Yes	No	No	No
chr10:104004804-104005643	ELOVL3	No	Yes	No	No
chr10:104153788-104154770	NFKB2	Yes	No	Yes	Yes
chr10:104153788-104154770	NFKB2	Yes	No	Yes	Yes
chr10:104153788-104154770	NFKB2	Yes	No	No	No
chr10:104153788-104154770	PSD	No	Yes	No	No
chr10:104153788-104154770	GBF1	No	Yes	No	No
chr10:104159202-104159545	NFKB2	No	No	Yes	Yes
chr10:104159202-104159545	NFKB2	No	No	Yes	Yes
chr10:104159202-104159545	NFKB2	No	No	Yes	Yes
chr10:104159202-104159545	PSD	No	Yes	No	No
chr10:104159202-104159545	GBF1	No	Yes	No	No
chr10:104220933-104221386	ACTR1A	No	Yes	No	No
chr10:104220933-104221386	TMEM180	Yes	No	Yes	Yes
chr10:104220933-104221386	C10orf95	Yes	No	No	No
chr10:104261535-104262396	SUFU	Yes	No	No	No
chr10:104261535-104262396	ACTR1A	No	No	Yes	Yes
chr10:104261535-104262396	SUFU	Yes	No	No	No
chr10:104389429-104390328	SUFU	No	Yes	No	No
chr10:104389429-104390328	SUFU	No	No	Yes	Yes
chr10:104389429-104390328	TRIM8	Yes	No	No	No
chr10:104433766-104434181	ARL3	No	No	Yes	No
chr10:104433766-104434181	TRIM8	No	Yes	No	No
chr10:104473767-104474743	ARL3	Yes	No	Yes	Yes
chr10:104473767-104474743	SFXN2	Yes	No	Yes	Yes
chr10:104503505-104503947	C10orf26	Yes	No	Yes	Yes
chr10:104503505-104503947	SFXN2	No	Yes	No	No
chr10:104614057-104614576	CYP17A1	Yes	No	No	No
chr10:104614057-104614576	C10orf32	No	No	Yes	Yes
chr10:104614057-104614576	AS3MT	Yes	No	No	No
chr10:104614057-104614576	C10orf32	No	No	Yes	Yes
chr10:104998346-104998874	LOC729020	Yes	No	No	No
chr10:105110616-105111177	PCGF6	Yes	No	Yes	No
chr10:105110616-105111177	TAF5	Yes	No	No	No
chr10:105110616-105111177	PCGF6	Yes	No	Yes	No
chr10:105128100-105128922	PCGF6	Yes	No	No	No
chr10:105128100-105128922	TAF5	No	No	Yes	Yes
chr10:105128100-105128922	PCGF6	Yes	No	No	No
chr10:105128100-105128922	USMG5	No	Yes	No	No
chr10:105640642-105642040	OBFC1	No	No	Yes	No
chr10:106028527-106029719	GSTO1	No	Yes	No	No
chr10:106028527-106029719	GSTO2	Yes	No	Yes	Yes
chr10:106113350-106113651	CCDC147	Yes	No	Yes	No
chr10:106113350-106113651	ITPRIP	Yes	No	No	No
chr10:108408458-108408996	SORCS1	No	No	No	Yes
chr10:108408458-108408996	SORCS1	No	No	No	Yes
chr10:1094651-1095381	IDI1	Yes	No	Yes	Yes
chr10:1094651-1095381	WDR37	Yes	No	No	No
chr10:1094651-1095381	C10orf110	No	Yes	No	No
chr10:1094651-1095381	C10orf110	No	Yes	No	No
chr10:1094651-1095381	C10orf110	No	Yes	No	No
chr10:1094651-1095381	C10orf110	No	Yes	No	No
chr10:111985474-111985812	MXI1	No	No	No	Yes
chr10:111985474-111985812	MXI1	Yes	No	Yes	No
chr10:111985474-111985812	MXI1	No	No	No	Yes
chr10:112289696-112290653	DUSP5	No	Yes	No	No
chr10:112326746-112327685	SMC3	Yes	No	Yes	Yes
chr10:112424683-112425259	RBM20	No	No	No	Yes
chr10:112631220-112631789	PDCD4	Yes	No	Yes	Yes
chr10:112631220-112631789	PDCD4	Yes	No	Yes	Yes
chr10:112631220-112631789	LOC282997	Yes	No	No	No
chr10:112678830-112679480	SHOC2	Yes	No	Yes	Yes
chr10:112678830-112679480	PDCD4	No	Yes	No	No
chr10:112678830-112679480	PDCD4	No	Yes	No	No
chr10:112678830-112679480	NCRNA00081	Yes	No	Yes	Yes
chr10:112678830-112679480	NCRNA00081	Yes	No	Yes	Yes
chr10:112678830-112679480	NCRNA00081	Yes	No	Yes	Yes
chr10:112678830-112679480	NCRNA00081	Yes	No	Yes	Yes
chr10:112678830-112679480	NCRNA00081	Yes	No	No	No
chr10:112678830-112679480	RPL13AP6	No	Yes	No	No
chr10:112703835-112704159	SHOC2	No	No	No	Yes
chr10:112703835-112704159	RPL13AP6	Yes	No	No	No
chr10:115613722-115614445	DCLRE1A	Yes	No	Yes	No
chr10:115613722-115614445	NHLRC2	Yes	No	Yes	No
chr10:116020760-116021443	VWA2	No	No	Yes	Yes
chr10:116642577-116643040	FAM160B1	No	No	No	Yes
chr10:116642577-116643040	FAM160B1	No	Yes	No	No
chr10:118764334-118765067	KIAA1598	No	No	Yes	Yes
chr10:118764334-118765067	KIAA1598	No	No	Yes	Yes
chr10:120839786-120840653	EIF3A	Yes	No	Yes	Yes
chr10:12084763-12085689	UPF2	Yes	No	Yes	No
chr10:12084763-12085689	UPF2	Yes	No	Yes	Yes
chr10:120937944-120938669	PRDX3	Yes	No	Yes	Yes
chr10:120937944-120938669	PRDX3	Yes	No	Yes	Yes
chr10:120937944-120938669	SFXN4	Yes	No	No	No
chr10:12110495-12111248	DHTKD1	Yes	No	Yes	Yes
chr10:121356131-121356980	TIAL1	Yes	No	Yes	No
chr10:121356131-121356980	TIAL1	Yes	No	Yes	No
chr10:122610604-122611155	WDR11	Yes	No	Yes	Yes
chr10:123789280-123789853	TACC2	No	No	No	Yes
chr10:123789280-123789853	TACC2	No	No	No	Yes
chr10:123829082-123829996	TACC2	No	No	No	Yes
chr10:123829082-123829996	TACC2	No	No	No	Yes
chr10:124638773-124639646	FAM24B	Yes	No	Yes	Yes
chr10:124638773-124639646	LOC399815	Yes	No	Yes	Yes
chr10:124713459-124714161	C10orf88	Yes	No	Yes	Yes
chr10:124768056-124768904	ACADSB	Yes	No	Yes	Yes
chr10:124768056-124768904	IKZF5	Yes	No	Yes	Yes
chr10:124768056-124768904	PSTK	No	Yes	No	No
chr10:124913306-124913998	BUB3	Yes	No	Yes	No
chr10:124913306-124913998	HMX3	No	Yes	No	No
chr10:124913306-124913998	BUB3	Yes	No	Yes	No
chr10:124913306-124913998	HMX2	No	Yes	No	No
chr10:125781025-125781400	CHST15	No	No	No	Yes
chr10:127407644-127408598	C10orf137	Yes	No	Yes	Yes
chr10:128010444-128011026	ADAM12	No	No	No	Yes
chr10:128010444-128011026	ADAM12	No	No	No	Yes
chr10:128086195-128086876	ADAM12	Yes	No	No	No
chr10:128086195-128086876	ADAM12	Yes	No	No	No
chr10:128613460-128613835	DOCK1	No	No	No	Yes
chr10:129924276-129925130	MKI67	Yes	No	Yes	Yes
chr10:129924276-129925130	MKI67	Yes	No	Yes	Yes
chr10:13203216-13203773	MCM10	Yes	No	Yes	Yes
chr10:13203216-13203773	MCM10	Yes	No	Yes	Yes
chr10:13261667-13262011	MCM10	No	Yes	No	No
chr10:13261667-13262011	UCMA	No	Yes	No	No
chr10:13261667-13262011	MCM10	No	Yes	No	No
chr10:13341320-13341745	PHYH	No	No	Yes	Yes
chr10:13341320-13341745	PHYH	No	No	No	Yes
chr10:13341320-13341745	SEPHS1	No	Yes	No	No
chr10:13344151-13344744	PHYH	Yes	No	No	No
chr10:13344151-13344744	PHYH	Yes	No	No	No
chr10:13344151-13344744	SEPHS1	No	Yes	No	No
chr10:134498877-134499413	INPP5A	No	No	No	Yes
chr10:135071032-135071446	ADAM8	No	Yes	No	No
chr10:135071032-135071446	ADAM8	No	Yes	No	No
chr10:135071032-135071446	ADAM8	No	Yes	No	No
chr10:135071032-135071446	VENTX	No	Yes	No	No
chr10:135071032-135071446	MIR202	Yes	No	No	No
chr10:135088155-135089779	ADAM8	No	No	Yes	Yes
chr10:135088155-135089779	ADAM8	No	No	Yes	Yes
chr10:135088155-135089779	ADAM8	No	No	No	Yes
chr10:135088155-135089779	TUBGCP2	No	Yes	No	No
chr10:135207601-135208100	MTG1	Yes	No	Yes	Yes
chr10:135207601-135208100	PAOX	No	Yes	No	No
chr10:135207601-135208100	PAOX	No	Yes	No	No
chr10:135207601-135208100	PAOX	No	Yes	No	No
chr10:14227030-14228324	FRMD4A	No	No	No	Yes
chr10:14569844-14570210	FAM107B	No	No	No	Yes
chr10:14879855-14880546	CDNF	Yes	No	Yes	No
chr10:14879855-14880546	HSPA14	Yes	No	Yes	Yes
chr10:14995947-14996693	DCLRE1C	Yes	No	Yes	No
chr10:14995947-14996693	DCLRE1C	Yes	No	Yes	No
chr10:14995947-14996693	DCLRE1C	Yes	No	Yes	No
chr10:14995947-14996693	MEIG1	Yes	No	No	No
chr10:14995947-14996693	DCLRE1C	Yes	No	Yes	No
chr10:16869678-16870136	CUBN	No	No	No	Yes
chr10:16869678-16870136	RSU1	Yes	No	No	No
chr10:16869678-16870136	RSU1	Yes	No	No	No
chr10:16933420-16934374	CUBN	No	No	No	Yes
chr10:17065241-17065708	CUBN	No	No	No	Yes
chr10:21129042-21129488	NEBL	No	No	No	Yes
chr10:21129042-21129488	NEBL	No	No	No	Yes
chr10:21129042-21129488	NEBL	No	No	No	Yes
chr10:22668388-22668824	SPAG6	No	No	No	Yes
chr10:22668388-22668824	SPAG6	No	No	No	Yes
chr10:23721302-23721770	OTUD1	Yes	No	No	No
chr10:25305407-25306220	THNSL1	Yes	No	Yes	Yes
chr10:25305407-25306220	ENKUR	Yes	No	No	No
chr10:25479430-25479935	GPR158	No	No	No	Yes
chr10:25479430-25479935	LOC100128811	Yes	No	No	No
chr10:26845972-26846326	APBB1IP	No	No	No	Yes
chr10:27443039-27444591	MASTL	Yes	No	Yes	Yes
chr10:27443039-27444591	MASTL	Yes	No	Yes	Yes
chr10:27443039-27444591	YME1L1	Yes	No	Yes	Yes
chr10:27443039-27444591	MASTL	Yes	No	Yes	Yes
chr10:27443039-27444591	YME1L1	Yes	No	Yes	Yes
chr10:30024572-30024947	SVIL	Yes	No	Yes	Yes
chr10:31258990-31259264	ZNF438	No	No	No	Yes
chr10:31258990-31259264	ZNF438	No	No	No	Yes
chr10:31258990-31259264	ZNF438	No	No	No	Yes
chr10:31258990-31259264	ZNF438	No	No	No	Yes
chr10:31258990-31259264	ZNF438	No	No	No	Yes
chr10:31258990-31259264	ZNF438	No	No	No	Yes
chr10:31258990-31259264	ZNF438	No	No	No	Yes
chr10:31258990-31259264	ZNF438	No	No	No	Yes
chr10:32645190-32645495	EPC1	Yes	No	No	No
chr10:34610450-34610992	PARD3	No	No	No	Yes
chr10:34610450-34610992	PARD3	No	No	No	Yes
chr10:34610450-34610992	PARD3	No	No	No	Yes
chr10:34610450-34610992	PARD3	No	No	No	Yes
chr10:34610450-34610992	PARD3	No	No	No	Yes
chr10:34610450-34610992	PARD3	No	No	No	Yes
chr10:34610450-34610992	PARD3	No	No	No	Yes
chr10:34610450-34610992	PARD3	No	No	No	Yes
chr10:34610450-34610992	PARD3	No	No	No	Yes
chr10:34610450-34610992	PARD3	No	No	No	Yes
chr10:34610450-34610992	PARD3	No	No	No	Yes
chr10:35931032-35931586	FZD8	Yes	No	No	No
chr10:375372-375868	DIP2C	No	No	Yes	Yes
chr10:38265320-38265867	ZNF25	Yes	No	Yes	Yes
chr10:38383056-38383491	ZNF37A	Yes	No	Yes	Yes
chr10:38383056-38383491	ZNF37A	Yes	No	Yes	Yes
chr10:38383056-38383491	ZNF37A	Yes	No	Yes	Yes
chr10:42816874-42817979	LOC441666	No	Yes	No	No
chr10:43135951-43137049	ZNF33B	Yes	No	No	No
chr10:43278001-43278351	BMS1	No	No	Yes	Yes
chr10:43891952-43893360	HNRNPF	No	No	Yes	Yes
chr10:43891952-43893360	HNRNPF	No	No	Yes	Yes
chr10:43891952-43893360	HNRNPF	No	No	Yes	Yes
chr10:43891952-43893360	HNRNPF	Yes	No	Yes	Yes
chr10:43891952-43893360	HNRNPF	Yes	No	Yes	No
chr10:43891952-43893360	HNRNPF	No	No	Yes	Yes
chr10:43950733-43951475	ZNF487	No	No	No	Yes
chr10:45477257-45477887	C10orf25	No	Yes	No	No
chr10:45477257-45477887	ZNF22	Yes	No	No	No
chr10:45477257-45477887	C10orf10	Yes	No	No	No
chr10:45477257-45477887	RASSF4	No	No	No	Yes
chr10:47655587-47656369	ANTXRL	Yes	No	No	No
chr10:47748567-47749155	ANXA8L2	No	No	No	Yes
chr10:49197701-49198272	FAM25C	No	Yes	No	No
chr10:49197701-49198272	FAM25G	No	Yes	No	No
chr10:49197701-49198272	FAM25B	No	Yes	No	No
chr10:49197701-49198272	LOC399753	No	Yes	No	No
chr10:53048326-53048784	PRKG1	No	No	No	Yes
chr10:53048326-53048784	PRKG1	No	No	No	Yes
chr10:53048326-53048784	MIR605	Yes	No	No	No
chr10:53459229-53460068	PRKG1	No	No	No	Yes
chr10:53459229-53460068	PRKG1	No	No	No	Yes
chr10:53459229-53460068	CSTF2T	Yes	No	Yes	No
chr10:54040393-54040961	PRKG1	No	No	Yes	Yes
chr10:54040393-54040961	PRKG1	No	No	Yes	Yes
chr10:5508150-5508928	NET1	No	Yes	No	No
chr10:5508150-5508928	NET1	No	Yes	No	No
chr10:5530403-5530956	CALML5	No	Yes	No	No
chr10:55654085-55654468	PCDH15	No	No	No	Yes
chr10:55654085-55654468	PCDH15	No	No	No	Yes
chr10:55654085-55654468	PCDH15	No	No	No	Yes
chr10:55654085-55654468	PCDH15	No	No	No	Yes
chr10:55654085-55654468	PCDH15	No	No	No	Yes
chr10:55654085-55654468	PCDH15	No	No	No	Yes
chr10:55654085-55654468	PCDH15	No	No	No	Yes
chr10:55654085-55654468	PCDH15	No	No	No	Yes
chr10:55654085-55654468	PCDH15	No	No	No	Yes
chr10:55654085-55654468	PCDH15	No	No	No	Yes
chr10:55654085-55654468	PCDH15	No	No	No	Yes
chr10:55654085-55654468	PCDH15	No	No	No	Yes
chr10:5576302-5577027	CALML3	No	Yes	No	No
chr10:5579384-5579715	CALML3	No	Yes	No	No
chr10:5664589-5665071	ASB13	No	Yes	No	No
chr10:5664589-5665071	ASB13	No	Yes	No	No
chr10:58120670-58121635	ZWINT	Yes	No	Yes	Yes
chr10:58120670-58121635	ZWINT	Yes	No	Yes	Yes
chr10:58120670-58121635	ZWINT	Yes	No	Yes	Yes
chr10:5855122-5856228	GDI2	Yes	No	Yes	Yes
chr10:5855122-5856228	GDI2	Yes	No	Yes	Yes
chr10:60139435-60139906	TFAM	Yes	No	No	No
chr10:60139435-60139906	UBE2D1	No	Yes	No	No
chr10:60144583-60145244	TFAM	Yes	No	Yes	No
chr10:60144583-60145244	UBE2D1	No	Yes	No	No
chr10:6178315-6178880	PFKFB3	Yes	No	No	No
chr10:6178315-6178880	RBM17	No	Yes	No	No
chr10:6178315-6178880	RBM17	No	Yes	No	No
chr10:62537704-62538698	CDK1	Yes	No	Yes	Yes
chr10:62537704-62538698	CDK1	Yes	No	Yes	Yes
chr10:62537704-62538698	CDK1	Yes	No	Yes	Yes
chr10:62537704-62538698	CDK1	Yes	No	Yes	Yes
chr10:64892477-64893353	NRBF2	Yes	No	Yes	Yes
chr10:68354385-68354892	CTNNA3	No	No	No	Yes
chr10:68354385-68354892	CTNNA3	No	No	No	Yes
chr10:69644145-69644623	SIRT1	Yes	No	No	No
chr10:69644145-69644623	SIRT1	Yes	No	Yes	No
chr10:69834595-69835284	HERC4	Yes	No	Yes	Yes
chr10:69834595-69835284	HERC4	Yes	No	Yes	Yes
chr10:69847285-69848336	HERC4	Yes	No	No	No
chr10:69847285-69848336	HERC4	Yes	No	No	No
chr10:70091158-70092074	PBLD	No	No	No	Yes
chr10:70091158-70092074	HNRNPH3	Yes	No	Yes	Yes
chr10:70091158-70092074	RUFY2	No	Yes	No	No
chr10:70091158-70092074	HNRNPH3	Yes	No	Yes	Yes
chr10:70091158-70092074	PBLD	No	No	No	Yes
chr10:70231279-70232225	DNA2	Yes	No	Yes	Yes
chr10:70231279-70232225	SLC25A16	No	Yes	No	No
chr10:70287125-70287596	SLC25A16	Yes	No	Yes	No
chr10:70480602-70481208	CCAR1	Yes	No	Yes	Yes
chr10:70586816-70587242	STOX1	Yes	No	No	No
chr10:70586816-70587242	STOX1	Yes	No	No	No
chr10:70586816-70587242	STOX1	Yes	No	No	No
chr10:70586816-70587242	STOX1	Yes	No	No	No
chr10:70586816-70587242	STOX1	Yes	No	No	No
chr10:70660515-70661177	STOX1	No	Yes	No	No
chr10:70660515-70661177	STOX1	No	Yes	No	No
chr10:70660515-70661177	STOX1	No	Yes	No	No
chr10:70660515-70661177	STOX1	No	Yes	No	No
chr10:70660515-70661177	DDX50	Yes	No	Yes	No
chr10:70660515-70661177	STOX1	No	Yes	No	No
chr10:70748320-70748826	DDX21	No	Yes	No	No
chr10:70748320-70748826	KIAA1279	Yes	No	Yes	No
chr10:70847688-70848946	SRGN	Yes	No	Yes	Yes
chr10:70939441-70940095	VPS26A	No	Yes	No	No
chr10:70939441-70940095	SUPV3L1	Yes	No	Yes	No
chr10:70939441-70940095	VPS26A	No	Yes	No	No
chr10:71168369-71168972	HK1	No	Yes	No	No
chr10:71168369-71168972	TACR2	No	No	Yes	Yes
chr10:71168369-71168972	HK1	No	Yes	No	No
chr10:71168369-71168972	HK1	No	Yes	No	No
chr10:71168369-71168972	HK1	No	Yes	No	No
chr10:71168369-71168972	HK1	No	Yes	No	No
chr10:71930043-71930609	SAR1A	Yes	No	Yes	Yes
chr10:71930043-71930609	SAR1A	Yes	No	Yes	Yes
chr10:72147067-72147656	EIF4EBP2	Yes	No	No	No
chr10:72147067-72147656	LRRC20	Yes	No	No	No
chr10:72147067-72147656	LRRC20	Yes	No	No	No
chr10:72147067-72147656	LRRC20	Yes	No	No	No
chr10:73093042-73093384	SLC29A3	No	No	No	Yes
chr10:73093042-73093384	SLC29A3	No	No	No	Yes
chr10:73093042-73093384	SLC29A3	No	No	No	Yes
chr10:73093042-73093384	SLC29A3	No	No	No	Yes
chr10:73523399-73523934	CDH23	No	No	No	Yes
chr10:73523399-73523934	C10orf54	No	No	No	Yes
chr10:74020081-74020801	DDIT4	Yes	No	No	No
chr10:74114151-74115076	DNAJB12	Yes	No	Yes	Yes
chr10:74114151-74115076	CBARA1	No	Yes	No	No
chr10:74114151-74115076	DNAJB12	Yes	No	Yes	Yes
chr10:74114151-74115076	MIR1256	No	Yes	No	No
chr10:74385728-74386248	CBARA1	Yes	No	Yes	Yes
chr10:74435992-74436525	CCDC109A	Yes	No	No	No
chr10:75006258-75007457	DNAJC9	Yes	No	Yes	Yes
chr10:75006258-75007457	MRPS16	No	Yes	No	No
chr10:75006258-75007457	TTC18	No	Yes	No	No
chr10:75006258-75007457	FAM149B1	No	Yes	No	No
chr10:75011946-75012684	DNAJC9	Yes	No	No	No
chr10:75011946-75012684	MRPS16	Yes	No	Yes	Yes
chr10:75011946-75012684	TTC18	No	Yes	No	No
chr10:75011946-75012684	FAM149B1	No	Yes	No	No
chr10:75691782-75692285	C10orf55	Yes	No	No	No
chr10:75691782-75692285	PLAU	No	Yes	No	No
chr10:75691782-75692285	PLAU	No	Yes	No	No
chr10:75878870-75879385	VCL	No	No	Yes	No
chr10:75878870-75879385	AP3M1	No	Yes	No	No
chr10:75878870-75879385	VCL	No	No	Yes	No
chr10:75878870-75879385	AP3M1	No	Yes	No	No
chr10:75910346-75911241	ADK	Yes	No	Yes	Yes
chr10:75910346-75911241	AP3M1	Yes	No	Yes	Yes
chr10:75910346-75911241	AP3M1	Yes	No	Yes	Yes
chr10:75936156-75936574	ADK	Yes	No	Yes	No
chr10:75936156-75936574	ADK	No	No	No	Yes
chr10:76349275-76349660	ADK	No	No	No	Yes
chr10:76349275-76349660	ADK	No	No	No	Yes
chr10:76585638-76586226	MYST4	Yes	No	No	No
chr10:76644987-76645390	MYST4	No	No	No	Yes
chr10:77168721-77169453	ZNF503	Yes	No	No	No
chr10:77168721-77169453	NCRNA00245	No	Yes	Yes	No
chr10:77168721-77169453	NCRNA00245	No	Yes	Yes	No
chr10:77862881-77863375	C10orf11	No	No	No	Yes
chr10:7829809-7830623	ATP5C1	Yes	No	Yes	Yes
chr10:7829809-7830623	ATP5C1	Yes	No	Yes	Yes
chr10:7829809-7830623	KIN	Yes	No	Yes	No
chr10:78307083-78307508	C10orf11	No	No	No	Yes
chr10:79658257-79658678	DLG5	No	No	No	Yes
chr10:79793274-79794217	RPS24	Yes	No	Yes	Yes
chr10:79793274-79794217	RPS24	Yes	No	Yes	Yes
chr10:79793274-79794217	RPS24	Yes	No	Yes	Yes
chr10:79793274-79794217	RPS24	Yes	No	Yes	Yes
chr10:79793274-79794217	RPS24	Yes	No	Yes	Yes
chr10:79793274-79794217	POLR3A	Yes	No	No	No
chr10:79793274-79794217	RPS24	Yes	No	Yes	Yes
chr10:80724732-80725311	LOC283050	No	No	No	Yes
chr10:80724732-80725311	LOC283050	No	No	No	Yes
chr10:80724732-80725311	LOC283050	No	No	No	Yes
chr10:80911230-80912025	ZMIZ1	No	No	No	Yes
chr10:81077638-81078175	ZMIZ1	No	Yes	No	No
chr10:83921724-83922242	NRG3	No	No	No	Yes
chr10:83921724-83922242	NRG3	No	No	No	Yes
chr10:83921724-83922242	NRG3	No	No	No	Yes
chr10:87423613-87424150	GRID1	No	No	No	Yes
chr10:90308557-90308979	RNLS	No	No	No	Yes
chr10:90308557-90308979	RNLS	No	No	No	Yes
chr10:91460968-91461933	KIF20B	Yes	No	Yes	Yes
chr10:91460968-91461933	FLJ37201	Yes	No	No	No
chr10:92622129-92622491	HTR7	Yes	No	No	No
chr10:92622129-92622491	RPP30	Yes	No	No	No
chr10:92622129-92622491	RPP30	Yes	No	No	No
chr10:92622129-92622491	HTR7	Yes	No	No	No
chr10:92622129-92622491	HTR7	Yes	No	No	No
chr10:92980317-92980698	PCGF5	Yes	No	Yes	Yes
chr10:93683043-93684088	BTAF1	Yes	No	Yes	Yes
chr10:93683043-93684088	FGFBP3	Yes	No	No	No
chr10:94352399-94353304	KIF11	Yes	No	Yes	Yes
chr10:94352399-94353304	IDE	Yes	No	No	No
chr10:94422937-94423461	KIF11	No	Yes	No	No
chr10:95255839-95256649	CEP55	Yes	No	Yes	Yes
chr10:95255839-95256649	MYOF	Yes	No	No	No
chr10:95255839-95256649	CEP55	Yes	No	Yes	No
chr10:95255839-95256649	MYOF	Yes	No	No	No
chr10:95310296-95310779	GPR120	Yes	No	No	No
chr10:95943069-95943786	PLCE1	No	No	No	Yes
chr10:95943069-95943786	PLCE1	No	No	No	Yes
chr10:96122590-96123047	NOC3L	Yes	No	Yes	No
chr10:96161989-96162374	TBC1D12	Yes	No	Yes	No
chr10:96305229-96305841	TBC1D12	No	Yes	No	No
chr10:96305229-96305841	HELLS	Yes	No	Yes	Yes
chr10:97320996-97321538	SORBS1	Yes	No	Yes	Yes
chr10:97320996-97321538	SORBS1	Yes	No	Yes	Yes
chr10:97453295-97454233	ENTPD1	Yes	No	No	No
chr10:97453295-97454233	TCTN3	Yes	No	Yes	Yes
chr10:97453295-97454233	TCTN3	Yes	No	Yes	Yes
chr10:98400498-98401010	PIK3AP1	No	No	No	Yes
chr10:99052132-99053010	ARHGAP19	Yes	No	Yes	Yes
chr10:99185828-99186259	PGAM1	Yes	No	Yes	Yes
chr10:99185828-99186259	EXOSC1	No	Yes	No	No
chr10:99185828-99186259	ZDHHC16	Yes	No	No	No
chr10:99185828-99186259	ZDHHC16	Yes	No	No	No
chr10:99185828-99186259	ZDHHC16	Yes	No	No	No
chr10:99185828-99186259	ZDHHC16	Yes	No	No	No
chr10:99185828-99186259	ZDHHC16	Yes	No	No	No
chr10:99205571-99206364	PGAM1	No	Yes	No	No
chr10:99205571-99206364	EXOSC1	Yes	No	Yes	Yes
chr10:99205571-99206364	MMS19	No	Yes	No	No
chr10:99205571-99206364	ZDHHC16	Yes	No	Yes	Yes
chr10:99205571-99206364	ZDHHC16	Yes	No	Yes	Yes
chr10:99205571-99206364	ZDHHC16	Yes	No	Yes	Yes
chr10:99205571-99206364	ZDHHC16	Yes	No	Yes	Yes
chr10:99205571-99206364	ZDHHC16	Yes	No	Yes	Yes
chr10:99400143-99400639	MORN4	Yes	No	No	No
chr10:99400143-99400639	PI4K2A	Yes	No	Yes	No
chr10:99400143-99400639	MORN4	Yes	No	No	No
chr10:99408538-99409312	MORN4	Yes	No	No	No
chr10:99408538-99409312	PI4K2A	No	No	No	Yes
chr10:99408538-99409312	MORN4	Yes	No	No	No
chr10:99461194-99461489	AVPI1	Yes	No	No	No
chr10:99461194-99461489	MARVELD1	Yes	No	No	No
chr10:99461194-99461489	LOC100270710	No	Yes	No	No
chr11:101907687-101908086	C11orf70	Yes	No	No	No
chr11:102187717-102188789	BIRC3	Yes	No	Yes	Yes
chr11:102187717-102188789	BIRC3	Yes	No	Yes	Yes
chr11:102681850-102682358	MMP1	Yes	No	No	No
chr11:102681850-102682358	MMP1	Yes	No	No	No
chr11:102971826-102972230	DYNC2H1	Yes	No	No	No
chr11:102971826-102972230	DYNC2H1	Yes	No	No	No
chr11:102971826-102972230	DCUN1D5	Yes	No	No	No
chr11:10476243-10477672	AMPD3	No	No	No	Yes
chr11:10476243-10477672	AMPD3	Yes	No	Yes	Yes
chr11:10476243-10477672	AMPD3	Yes	No	Yes	No
chr11:10476243-10477672	AMPD3	Yes	No	No	No
chr11:10476243-10477672	AMPD3	No	No	No	Yes
chr11:10562246-10562951	LYVE1	No	Yes	No	No
chr11:10562246-10562951	RNF141	Yes	No	Yes	Yes
chr11:10580655-10581222	MRVI1	No	Yes	No	No
chr11:10580655-10581222	MRVI1	No	Yes	No	No
chr11:10580655-10581222	MRVI1	No	Yes	No	No
chr11:10580655-10581222	LYVE1	No	No	Yes	Yes
chr11:10580655-10581222	RNF141	Yes	No	No	No
chr11:10580655-10581222	MRVI1	No	Yes	No	No
chr11:107798825-107799353	RAB39	Yes	No	Yes	No
chr11:107991842-107992603	ACAT1	Yes	No	Yes	Yes
chr11:107991842-107992603	CUL5	No	Yes	No	No
chr11:108093143-108093983	ATM	Yes	No	Yes	Yes
chr11:108093143-108093983	NPAT	Yes	No	Yes	Yes
chr11:10817820-10818204	EIF4G2	No	Yes	No	No
chr11:10817820-10818204	EIF4G2	No	Yes	No	No
chr11:10817820-10818204	EIF4G2	No	Yes	No	No
chr11:10817820-10818204	CTR9	No	Yes	No	No
chr11:10817820-10818204	SNORD97	No	Yes	No	No
chr11:10829963-10831190	EIF4G2	Yes	No	Yes	Yes
chr11:10829963-10831190	EIF4G2	Yes	No	No	No
chr11:10829963-10831190	EIF4G2	Yes	No	Yes	Yes
chr11:10829963-10831190	SNORD97	Yes	No	No	No
chr11:108337859-108338658	C11orf65	Yes	No	Yes	Yes
chr11:108337859-108338658	KDELC2	No	Yes	No	No
chr11:10879096-10880007	ZBED5	Yes	No	Yes	Yes
chr11:10879096-10880007	ZBED5	Yes	No	Yes	Yes
chr11:110300411-110300875	FDX1	Yes	No	Yes	No
chr11:111472428-111473222	SIK2	Yes	No	Yes	No
chr11:111749570-111750704	ALG9	Yes	No	No	No
chr11:111749570-111750704	ALG9	Yes	No	No	No
chr11:111749570-111750704	ALG9	Yes	No	No	No
chr11:111749570-111750704	C11orf1	Yes	No	Yes	Yes
chr11:111749570-111750704	ALG9	Yes	No	No	No
chr11:111749570-111750704	FDXACB1	Yes	No	Yes	Yes
chr11:111797215-111798137	DIXDC1	Yes	No	No	No
chr11:111797215-111798137	HSPB2	No	Yes	No	No
chr11:111797215-111798137	CRYAB	Yes	No	No	No
chr11:111797215-111798137	C11orf52	No	Yes	Yes	No
chr11:111895425-111896437	DIXDC1	No	Yes	No	No
chr11:111895425-111896437	DLAT	Yes	No	Yes	No
chr11:111895425-111896437	DIXDC1	No	Yes	No	No
chr11:112034396-112035044	BCO2	Yes	No	No	No
chr11:112034396-112035044	IL18	Yes	No	Yes	Yes
chr11:112034396-112035044	TEX12	Yes	No	No	No
chr11:112034396-112035044	BCO2	Yes	No	No	No
chr11:112096514-112097559	PTS	Yes	No	Yes	Yes
chr11:112096514-112097559	BCO2	No	Yes	No	No
chr11:112096514-112097559	BCO2	No	Yes	No	No
chr11:113101148-113101641	NCAM1	No	No	No	Yes
chr11:113101148-113101641	NCAM1	No	No	No	Yes
chr11:113101148-113101641	NCAM1	No	No	No	Yes
chr11:113184933-113185546	TTC12	Yes	No	Yes	Yes
chr11:113644064-113645134	CLDN25	Yes	No	No	No
chr11:113644064-113645134	ZW10	Yes	No	Yes	Yes
chr11:113644064-113645134	LOC390251	Yes	No	No	No
chr11:113767187-113767451	HTR3B	Yes	No	No	No
chr11:114178126-114178663	NNMT	No	No	No	Yes
chr11:116642787-116644023	BUD13	Yes	No	Yes	Yes
chr11:116642787-116644023	APOA5	No	Yes	No	No
chr11:116642787-116644023	ZNF259	No	Yes	No	No
chr11:116642787-116644023	BUD13	Yes	No	Yes	Yes
chr11:116642787-116644023	APOA5	No	Yes	No	No
chr11:117014467-117015524	PAFAH1B2	Yes	No	Yes	Yes
chr11:117014467-117015524	PAFAH1B2	Yes	No	Yes	Yes
chr11:117014467-117015524	PAFAH1B2	Yes	No	Yes	Yes
chr11:117014467-117015524	PAFAH1B2	Yes	No	Yes	Yes
chr11:117186915-117187541	BACE1	Yes	No	Yes	No
chr11:117186915-117187541	CEP164	Yes	No	No	No
chr11:117186915-117187541	BACE1	Yes	No	Yes	No
chr11:117186915-117187541	BACE1	Yes	No	Yes	No
chr11:117186915-117187541	BACE1	Yes	No	Yes	No
chr11:117198453-117199069	BACE1	Yes	No	No	No
chr11:117198453-117199069	CEP164	Yes	No	Yes	Yes
chr11:117198453-117199069	BACE1	Yes	No	No	No
chr11:117198453-117199069	BACE1	Yes	No	No	No
chr11:117198453-117199069	BACE1	Yes	No	No	No
chr11:117996851-117997743	TMPRSS4	No	Yes	No	No
chr11:117996851-117997743	SCN4B	No	Yes	No	No
chr11:117996851-117997743	SCN4B	No	Yes	No	No
chr11:117996851-117997743	TMPRSS4	No	Yes	No	No
chr11:117996851-117997743	TMPRSS4	No	Yes	No	No
chr11:117996851-117997743	TMPRSS4	No	Yes	No	No
chr11:117996851-117997743	SCN4B	No	Yes	No	No
chr11:117996851-117997743	SCN4B	No	Yes	No	No
chr11:118016089-118016773	SCN4B	No	No	No	Yes
chr11:118016089-118016773	SCN4B	Yes	No	Yes	No
chr11:118016089-118016773	SCN2B	No	Yes	No	No
chr11:118016089-118016773	SCN4B	No	No	No	Yes
chr11:118016089-118016773	SCN4B	Yes	No	Yes	No
chr11:118134657-118135834	MPZL2	Yes	No	Yes	Yes
chr11:118134657-118135834	MPZL2	Yes	No	Yes	Yes
chr11:118134657-118135834	MPZL3	Yes	No	No	No
chr11:118271728-118272748	UBE4A	No	Yes	No	No
chr11:118271728-118272748	ATP5L	Yes	No	Yes	Yes
chr11:118271728-118272748	ATP5L	Yes	No	Yes	Yes
chr11:118560469-118561332	TREH	Yes	No	No	No
chr11:118809109-118809687	UPK2	Yes	No	No	No
chr11:118868265-118869134	RPS25	No	Yes	No	No
chr11:118868265-118869134	FOXR1	No	Yes	No	No
chr11:118868265-118869134	CCDC84	Yes	No	Yes	Yes
chr11:118868265-118869134	RPL23AP64	No	Yes	No	No
chr11:118901057-118901856	RPS25	Yes	No	No	No
chr11:118901057-118901856	HYOU1	No	Yes	No	No
chr11:118901057-118901856	SLC37A4	Yes	No	Yes	Yes
chr11:118901057-118901856	SLC37A4	Yes	No	Yes	Yes
chr11:118901057-118901856	SLC37A4	Yes	No	Yes	Yes
chr11:118901057-118901856	SLC37A4	Yes	No	No	No
chr11:118901057-118901856	SLC37A4	Yes	No	Yes	Yes
chr11:118901057-118901856	HYOU1	No	Yes	No	No
chr11:118901057-118901856	TRAPPC4	No	Yes	No	No
chr11:118901057-118901856	CCDC84	No	Yes	No	No
chr11:118955068-118955980	HMBS	Yes	No	Yes	Yes
chr11:118955068-118955980	HMBS	Yes	No	No	No
chr11:118955068-118955980	DPAGT1	No	Yes	No	No
chr11:118955068-118955980	H2AFX	No	Yes	No	No
chr11:118955068-118955980	VPS11	No	Yes	No	No
chr11:118965614-118966671	HMBS	No	Yes	No	No
chr11:118965614-118966671	HMBS	No	Yes	No	No
chr11:118965614-118966671	DPAGT1	No	Yes	No	No
chr11:118965614-118966671	H2AFX	Yes	No	Yes	No
chr11:118965614-118966671	C2CD2L	Yes	No	No	No
chr11:118965614-118966671	VPS11	No	Yes	No	No
chr11:118977576-118978282	HMBS	No	Yes	No	No
chr11:118977576-118978282	HMBS	No	Yes	No	No
chr11:118977576-118978282	DPAGT1	Yes	No	No	No
chr11:118977576-118978282	H2AFX	Yes	No	No	No
chr11:118977576-118978282	C2CD2L	Yes	No	Yes	No
chr11:118977576-118978282	HINFP	Yes	No	No	No
chr11:118977576-118978282	HINFP	Yes	No	No	No
chr11:119039149-119040345	ABCG4	No	Yes	No	No
chr11:119039149-119040345	PDZD3	Yes	No	No	No
chr11:119039149-119040345	ABCG4	No	Yes	No	No
chr11:119039149-119040345	NLRX1	Yes	No	Yes	Yes
chr11:119039149-119040345	PDZD3	Yes	No	No	No
chr11:119039149-119040345	NLRX1	Yes	No	Yes	Yes
chr11:119039149-119040345	PDZD3	Yes	No	No	No
chr11:119204776-119205344	MCAM	Yes	No	No	No
chr11:119204776-119205344	C1QTNF5	No	Yes	No	No
chr11:119204776-119205344	MFRP	No	Yes	No	No
chr11:119204776-119205344	RNF26	Yes	No	Yes	No
chr11:119566984-119568390	PVRL1	No	No	No	Yes
chr11:119566984-119568390	PVRL1	No	No	No	Yes
chr11:119566984-119568390	PVRL1	No	No	No	Yes
chr11:120107060-120108102	POU2F3	Yes	No	No	No
chr11:120107060-120108102	OAF	No	Yes	No	No
chr11:120148697-120149242	POU2F3	No	No	No	Yes
chr11:120722002-120722536	GRIK4	No	No	No	Yes
chr11:121454619-121455045	SORL1	No	No	No	Yes
chr11:12187624-12189601	MICAL2	No	No	No	Yes
chr11:12203175-12205343	MICAL2	No	No	No	Yes
chr11:12210967-12212277	MICAL2	No	No	No	Yes
chr11:122807908-122808469	C11orf63	No	No	No	Yes
chr11:122844637-122845141	BSX	No	Yes	No	No
chr11:122844637-122845141	C11orf63	No	Yes	No	No
chr11:122931822-122933794	HSPA8	Yes	No	Yes	Yes
chr11:122931822-122933794	ASAM	No	Yes	No	No
chr11:122931822-122933794	HSPA8	Yes	No	Yes	Yes
chr11:123611980-123612806	OR6X1	No	Yes	No	No
chr11:123611980-123612806	ZNF202	Yes	No	Yes	Yes
chr11:12452240-12452806	PARVA	No	No	No	Yes
chr11:124609349-124610051	NRGN	Yes	No	Yes	Yes
chr11:124609349-124610051	NRGN	Yes	No	Yes	Yes
chr11:124609349-124610051	VSIG2	No	Yes	No	No
chr11:124609349-124610051	ESAM	No	Yes	No	No
chr11:124767978-124768601	ROBO4	Yes	No	No	No
chr11:124767978-124768601	ROBO3	No	Yes	No	No
chr11:124823448-124824596	CCDC15	Yes	No	Yes	Yes
chr11:124823448-124824596	HEPACAM	Yes	No	No	No
chr11:124981307-124981994	TMEM218	Yes	No	No	No
chr11:125462114-125463538	EI24	No	Yes	No	No
chr11:125462114-125463538	EI24	No	Yes	No	No
chr11:125462114-125463538	STT3A	Yes	No	Yes	Yes
chr11:125495243-125496596	CHEK1	No	No	Yes	Yes
chr11:125495243-125496596	CHEK1	No	No	Yes	Yes
chr11:125495243-125496596	CHEK1	Yes	No	Yes	Yes
chr11:125495243-125496596	STT3A	No	Yes	No	No
chr11:125757228-125758209	HYLS1	No	No	Yes	Yes
chr11:125757228-125758209	DDX25	Yes	No	No	No
chr11:125757228-125758209	PUS3	No	Yes	No	No
chr11:125757228-125758209	HYLS1	No	No	No	Yes
chr11:126138325-126139233	TIRAP	Yes	No	No	No
chr11:126138325-126139233	SRPR	Yes	No	Yes	Yes
chr11:126138325-126139233	SRPR	Yes	No	Yes	Yes
chr11:126138325-126139233	FOXRED1	Yes	No	Yes	Yes
chr11:126138325-126139233	FAM118B	No	Yes	No	No
chr11:126138325-126139233	TIRAP	Yes	No	No	No
chr11:126173649-126174448	TIRAP	No	Yes	No	No
chr11:126173649-126174448	DCPS	No	No	Yes	Yes
chr11:126173649-126174448	TIRAP	No	Yes	No	No
chr11:126177629-126177980	TIRAP	No	Yes	No	No
chr11:126177629-126177980	DCPS	No	No	No	Yes
chr11:126177629-126177980	TIRAP	No	Yes	No	No
chr11:126224947-126225902	ST3GAL4	Yes	No	No	No
chr11:126224947-126225902	DCPS	No	Yes	No	No
chr11:126455683-126456297	KIRREL3	No	No	No	Yes
chr11:126455683-126456297	KIRREL3	No	No	No	Yes
chr11:126521155-126521588	KIRREL3	No	No	No	Yes
chr11:126521155-126521588	KIRREL3	No	No	No	Yes
chr11:1283669-1284254	MUC5B	No	Yes	No	No
chr11:1283669-1284254	TOLLIP	No	Yes	No	No
chr11:128945420-128946367	ARHGAP32	No	No	No	Yes
chr11:129013212-129013964	ARHGAP32	No	No	No	Yes
chr11:129272660-129273094	BARX2	No	No	No	Yes
chr11:129872313-129874158	PRDM10	Yes	No	Yes	Yes
chr11:129872313-129874158	PRDM10	Yes	No	Yes	Yes
chr11:129872313-129874158	NCRNA00167	Yes	No	Yes	No
chr11:129941089-129941327	APLP2	No	No	No	Yes
chr11:129941089-129941327	APLP2	No	No	No	Yes
chr11:129941089-129941327	APLP2	No	No	No	Yes
chr11:129941089-129941327	APLP2	No	No	No	Yes
chr11:129941089-129941327	APLP2	No	No	No	Yes
chr11:129941089-129941327	APLP2	No	No	No	Yes
chr11:130282983-130283530	ADAMTS8	No	No	No	Yes
chr11:131280447-131280776	NTM	No	No	No	Yes
chr11:132129905-132130484	NTM	No	No	No	Yes
chr11:132129905-132130484	NTM	No	No	No	Yes
chr11:132129905-132130484	NTM	No	No	No	Yes
chr11:132129905-132130484	NTM	No	No	No	Yes
chr11:132423188-132423806	OPCML	No	No	No	Yes
chr11:132423188-132423806	OPCML	No	No	No	Yes
chr11:134093474-134094487	NCAPD3	Yes	No	Yes	Yes
chr11:134093474-134094487	VPS26B	Yes	No	No	No
chr11:134122934-134123692	THYN1	Yes	No	Yes	Yes
chr11:134122934-134123692	THYN1	Yes	No	Yes	Yes
chr11:134122934-134123692	THYN1	Yes	No	Yes	No
chr11:134122934-134123692	ACAD8	Yes	No	Yes	Yes
chr11:134122934-134123692	VPS26B	No	Yes	No	No
chr11:134122934-134123692	THYN1	Yes	No	Yes	Yes
chr11:134122934-134123692	THYN1	Yes	No	Yes	Yes
chr11:14380594-14381065	RRAS2	Yes	No	No	No
chr11:14380594-14381065	RRAS2	No	No	No	Yes
chr11:14380594-14381065	RRAS2	Yes	No	No	No
chr11:14380594-14381065	RRAS2	Yes	No	Yes	No
chr11:14541493-14542474	PSMA1	Yes	No	Yes	Yes
chr11:14541493-14542474	PSMA1	Yes	No	Yes	Yes
chr11:14541493-14542474	PSMA1	No	No	No	Yes
chr11:14676930-14677296	PDE3B	No	No	No	Yes
chr11:14676930-14677296	PSMA1	Yes	No	No	No
chr11:16759141-16760355	C11orf58	Yes	No	Yes	No
chr11:16759141-16760355	C11orf58	Yes	No	Yes	No
chr11:16946387-16947113	PLEKHA7	No	No	No	Yes
chr11:17012427-17012746	PLEKHA7	No	No	No	Yes
chr11:17098881-17100007	RPS13	Yes	No	Yes	Yes
chr11:17098881-17100007	PIK3C2A	No	Yes	No	No
chr11:17297501-17298497	NUCB2	Yes	No	Yes	Yes
chr11:18343491-18344512	GTF2H1	Yes	No	Yes	Yes
chr11:18343491-18344512	GTF2H1	Yes	No	Yes	Yes
chr11:18343491-18344512	HPS5	Yes	No	Yes	Yes
chr11:18343491-18344512	HPS5	Yes	No	Yes	Yes
chr11:18343491-18344512	HPS5	Yes	No	Yes	Yes
chr11:18610030-18610542	UEVLD	Yes	No	Yes	Yes
chr11:18610030-18610542	UEVLD	Yes	No	Yes	Yes
chr11:18610030-18610542	SPTY2D1	No	Yes	No	No
chr11:19138366-19138900	ZDHHC13	Yes	No	Yes	Yes
chr11:19138366-19138900	ZDHHC13	Yes	No	Yes	Yes
chr11:19262284-19263139	E2F8	Yes	No	Yes	No
chr11:19463534-19464220	NAV2	No	No	No	Yes
chr11:19701425-19702425	NAV2	No	No	No	Yes
chr11:20408837-20409495	HTATIP2	No	Yes	No	No
chr11:20408837-20409495	HTATIP2	No	Yes	No	No
chr11:20408837-20409495	HTATIP2	No	Yes	No	No
chr11:20408837-20409495	HTATIP2	No	Yes	No	No
chr11:20408837-20409495	PRMT3	Yes	No	Yes	Yes
chr11:20408837-20409495	PRMT3	Yes	No	Yes	Yes
chr11:20408837-20409495	PRMT3	Yes	No	Yes	Yes
chr11:20408837-20409495	HTATIP2	No	Yes	No	No
chr11:207190-207913	SIRT3	No	Yes	No	No
chr11:207190-207913	LOC653486	No	Yes	No	No
chr11:207190-207913	BET1L	Yes	No	Yes	Yes
chr11:207190-207913	SIRT3	No	Yes	No	No
chr11:207190-207913	BET1L	Yes	No	Yes	Yes
chr11:207190-207913	RIC8A	Yes	No	No	No
chr11:207190-207913	ODF3	No	Yes	No	No
chr11:207190-207913	SCGB1C1	No	Yes	No	No
chr11:22850651-22851182	GAS2	No	Yes	No	No
chr11:22850651-22851182	GAS2	No	Yes	No	No
chr11:22850651-22851182	SVIP	No	No	No	Yes
chr11:22850651-22851182	GAS2	No	Yes	No	No
chr11:2440922-2441292	TSSC4	No	Yes	No	No
chr11:2440922-2441292	TRPM5	No	No	No	Yes
chr11:27384307-27385247	LGR4	No	Yes	No	No
chr11:27384307-27385247	CCDC34	Yes	No	Yes	Yes
chr11:27384307-27385247	CCDC34	Yes	No	Yes	Yes
chr11:27477657-27478338	LGR4	No	No	No	Yes
chr11:27625579-27625967	BDNFOS	No	No	No	Yes
chr11:27625579-27625967	BDNFOS	No	No	No	Yes
chr11:27625579-27625967	BDNFOS	No	No	No	Yes
chr11:27625579-27625967	BDNFOS	No	No	No	Yes
chr11:27625579-27625967	BDNFOS	No	No	No	Yes
chr11:28129340-28130188	METT5D1	Yes	No	Yes	Yes
chr11:28129340-28130188	KIF18A	Yes	No	Yes	Yes
chr11:28129340-28130188	METT5D1	Yes	No	Yes	Yes
chr11:28250130-28250692	METT5D1	No	No	No	Yes
chr11:28250130-28250692	METT5D1	No	No	No	Yes
chr11:28276351-28276816	METT5D1	No	No	No	Yes
chr11:28276351-28276816	METT5D1	No	No	No	Yes
chr11:3013415-3014358	CARS	No	Yes	No	No
chr11:3013415-3014358	CARS	No	Yes	No	No
chr11:3013415-3014358	CARS	No	Yes	No	No
chr11:3013415-3014358	NAP1L4	Yes	No	Yes	Yes
chr11:3013415-3014358	CARS	No	Yes	No	No
chr11:30333500-30333950	C11orf46	Yes	No	No	No
chr11:31588940-31589284	ELP4	No	No	No	Yes
chr11:31832451-31833067	PAX6	Yes	No	Yes	Yes
chr11:31832451-31833067	PAX6	No	No	Yes	Yes
chr11:31832451-31833067	PAX6	Yes	No	Yes	Yes
chr11:32605081-32605816	CCDC73	No	Yes	No	No
chr11:32605081-32605816	EIF3M	Yes	No	Yes	Yes
chr11:32735013-32735405	CCDC73	No	No	No	Yes
chr11:33182800-33183621	CSTF3	Yes	No	Yes	Yes
chr11:33182800-33183621	CSTF3	Yes	No	Yes	Yes
chr11:33182800-33183621	CSTF3	Yes	No	Yes	Yes
chr11:33545748-33546069	C11orf41	Yes	No	No	No
chr11:350533-351243	B4GALNT4	Yes	No	No	No
chr11:35431317-35431816	SLC1A2	No	No	No	Yes
chr11:35442238-35442797	PAMR1	No	Yes	No	No
chr11:35442238-35442797	SLC1A2	Yes	No	No	No
chr11:35442238-35442797	PAMR1	No	Yes	No	No
chr11:355818-356550	B4GALNT4	Yes	No	No	No
chr11:3818586-3819475	PGAP2	Yes	No	Yes	Yes
chr11:3818586-3819475	PGAP2	Yes	No	Yes	Yes
chr11:3818586-3819475	NUP98	Yes	No	Yes	Yes
chr11:3818586-3819475	PGAP2	Yes	No	No	No
chr11:3818586-3819475	NUP98	Yes	No	Yes	Yes
chr11:3818586-3819475	NUP98	Yes	No	Yes	Yes
chr11:3818586-3819475	NUP98	Yes	No	Yes	Yes
chr11:3818586-3819475	PGAP2	Yes	No	Yes	Yes
chr11:3818586-3819475	PGAP2	Yes	No	Yes	Yes
chr11:3818586-3819475	PGAP2	Yes	No	No	No
chr11:3818586-3819475	PGAP2	Yes	No	Yes	Yes
chr11:3818586-3819475	PGAP2	Yes	No	No	No
chr11:3828996-3829562	PGAP2	No	No	Yes	Yes
chr11:3828996-3829562	PGAP2	No	No	Yes	Yes
chr11:3828996-3829562	RHOG	No	Yes	No	No
chr11:3828996-3829562	NUP98	Yes	No	No	No
chr11:3828996-3829562	PGAP2	Yes	No	No	No
chr11:3828996-3829562	NUP98	Yes	No	No	No
chr11:3828996-3829562	NUP98	Yes	No	No	No
chr11:3828996-3829562	NUP98	Yes	No	No	No
chr11:3828996-3829562	PGAP2	No	No	Yes	Yes
chr11:3828996-3829562	PGAP2	No	No	Yes	Yes
chr11:3828996-3829562	PGAP2	Yes	No	No	No
chr11:3828996-3829562	PGAP2	No	No	Yes	Yes
chr11:3828996-3829562	PGAP2	Yes	No	Yes	Yes
chr11:3876051-3876508	RHOG	Yes	No	No	No
chr11:3876051-3876508	STIM1	Yes	No	No	No
chr11:4115543-4116587	RRM1	Yes	No	Yes	Yes
chr11:4115543-4116587	STIM1	No	Yes	No	No
chr11:43380157-43380569	API5	No	Yes	No	No
chr11:43380157-43380569	API5	No	Yes	No	No
chr11:43380157-43380569	API5	No	Yes	No	No
chr11:43380157-43380569	TTC17	Yes	No	Yes	No
chr11:43380157-43380569	API5	No	Yes	No	No
chr11:44586199-44587472	CD82	Yes	No	Yes	Yes
chr11:44586199-44587472	CD82	Yes	No	Yes	Yes
chr11:45939307-45940493	C11orf94	Yes	No	No	No
chr11:45939307-45940493	PHF21A	No	Yes	No	No
chr11:45939307-45940493	PEX16	Yes	No	Yes	No
chr11:45939307-45940493	MAPK8IP1	No	Yes	No	No
chr11:45939307-45940493	PHF21A	No	Yes	No	No
chr11:45939307-45940493	PEX16	Yes	No	Yes	No
chr11:45939307-45940493	GYLTL1B	Yes	No	No	No
chr11:460148-461168	ANO9	Yes	No	No	No
chr11:460148-461168	PTDSS2	No	No	Yes	Yes
chr11:46508897-46509551	AMBRA1	No	No	No	Yes
chr11:46544123-46544675	AMBRA1	No	No	No	Yes
chr11:46717249-46717538	ZNF408	Yes	No	No	No
chr11:46717249-46717538	ARHGAP1	No	No	Yes	Yes
chr11:46717249-46717538	ZNF408	Yes	No	No	No
chr11:46867579-46868418	CKAP5	Yes	No	Yes	Yes
chr11:46867579-46868418	LRP4	No	Yes	No	No
chr11:46867579-46868418	CKAP5	Yes	No	Yes	Yes
chr11:47235485-47237580	DDB2	Yes	No	Yes	Yes
chr11:47270116-47270842	DDB2	No	Yes	No	No
chr11:47270116-47270842	NR1H3	Yes	No	No	No
chr11:47270116-47270842	NR1H3	Yes	No	Yes	Yes
chr11:47270116-47270842	ACP2	Yes	No	Yes	Yes
chr11:47270116-47270842	ACP2	Yes	No	Yes	Yes
chr11:47270116-47270842	NR1H3	Yes	No	No	No
chr11:47447668-47448429	SLC39A13	No	Yes	No	No
chr11:47447668-47448429	PSMC3	Yes	No	Yes	Yes
chr11:47447668-47448429	RAPSN	No	Yes	No	No
chr11:47447668-47448429	RAPSN	No	Yes	No	No
chr11:47447668-47448429	SLC39A13	No	Yes	No	No
chr11:47599862-47600863	PTPMT1	No	Yes	No	No
chr11:47599862-47600863	FAM180B	Yes	No	No	No
chr11:47599862-47600863	NDUFS3	Yes	No	Yes	Yes
chr11:47599862-47600863	KBTBD4	Yes	No	Yes	Yes
chr11:47599862-47600863	KBTBD4	Yes	No	Yes	Yes
chr11:47599862-47600863	C1QTNF4	No	Yes	No	No
chr11:47599862-47600863	PTPMT1	No	Yes	No	No
chr11:47599862-47600863	KBTBD4	Yes	No	Yes	Yes
chr11:47788450-47789581	NUP160	No	Yes	No	No
chr11:47788450-47789581	FNBP4	Yes	No	Yes	Yes
chr11:48175945-48176447	PTPRJ	No	No	No	Yes
chr11:506674-507864	RNH1	Yes	No	Yes	No
chr11:506674-507864	PTDSS2	No	Yes	No	No
chr11:506674-507864	RNH1	Yes	No	Yes	No
chr11:506674-507864	RNH1	Yes	No	Yes	No
chr11:506674-507864	RNH1	Yes	No	Yes	No
chr11:506674-507864	RNH1	Yes	No	Yes	Yes
chr11:506674-507864	RNH1	Yes	No	Yes	Yes
chr11:506674-507864	RNH1	Yes	No	Yes	Yes
chr11:506674-507864	RNH1	Yes	No	Yes	Yes
chr11:5333293-5333552	OR51B4	Yes	No	No	No
chr11:5333293-5333552	OR51B2	No	Yes	No	No
chr11:534506-535078	HRAS	No	No	No	Yes
chr11:534506-535078	HRAS	No	No	No	Yes
chr11:534506-535078	C11orf35	No	Yes	No	No
chr11:534506-535078	HRAS	No	No	No	Yes
chr11:534506-535078	LRRC56	Yes	No	No	No
chr11:55025550-55026640	TRIM48	Yes	No	No	No
chr11:55886947-55887515	OR8J3	No	Yes	No	No
chr11:55886947-55887515	OR8H2	No	Yes	No	No
chr11:55886947-55887515	OR8H3	Yes	No	No	No
chr11:560478-560970	RASSF7	Yes	No	Yes	No
chr11:560478-560970	RASSF7	Yes	No	No	No
chr11:560478-560970	RASSF7	Yes	No	No	No
chr11:560478-560970	PHRF1	Yes	No	No	No
chr11:560478-560970	C11orf35	Yes	No	Yes	Yes
chr11:560478-560970	LRRC56	No	Yes	No	No
chr11:560478-560970	LOC143666	No	Yes	No	No
chr11:560478-560970	MIR210	No	Yes	No	No
chr11:57078507-57079246	SSRP1	No	Yes	No	No
chr11:57078507-57079246	TNKS1BP1	No	No	No	Yes
chr11:57103046-57103756	P2RX3	Yes	No	No	No
chr11:57103046-57103756	SSRP1	Yes	No	Yes	Yes
chr11:57103046-57103756	TNKS1BP1	Yes	No	No	No
chr11:57298059-57298706	SMTNL1	Yes	No	No	No
chr11:57298059-57298706	SLC43A1	Yes	No	No	No
chr11:57298059-57298706	TIMM10	Yes	No	Yes	Yes
chr11:57405359-57406225	CLP1	Yes	No	No	No
chr11:57405359-57406225	CLP1	Yes	No	No	No
chr11:57405359-57406225	YPEL4	No	Yes	No	No
chr11:57405359-57406225	MIR130A	Yes	No	No	No
chr11:57424551-57425654	CLP1	Yes	No	Yes	Yes
chr11:57424551-57425654	CLP1	Yes	No	Yes	Yes
chr11:57424551-57425654	ZDHHC5	Yes	No	No	No
chr11:57424551-57425654	YPEL4	Yes	No	No	No
chr11:57424551-57425654	MIR130A	No	Yes	No	No
chr11:57434369-57435789	CLP1	No	Yes	No	No
chr11:57434369-57435789	CLP1	No	Yes	No	No
chr11:57434369-57435789	ZDHHC5	Yes	No	Yes	Yes
chr11:57434369-57435789	YPEL4	Yes	No	No	No
chr11:57474854-57475347	TMX2	Yes	No	No	No
chr11:57474854-57475347	ZDHHC5	No	Yes	No	No
chr11:57474854-57475347	TMX2	Yes	No	No	No
chr11:57474854-57475347	MED19	No	No	No	Yes
chr11:57474854-57475347	TMX2	Yes	No	No	No
chr11:57479209-57480362	TMX2	Yes	No	Yes	Yes
chr11:57479209-57480362	ZDHHC5	No	Yes	No	No
chr11:57479209-57480362	TMX2	Yes	No	Yes	Yes
chr11:57479209-57480362	MED19	Yes	No	Yes	Yes
chr11:57479209-57480362	TMX2	Yes	No	Yes	Yes
chr11:57508439-57509067	TMX2	No	Yes	Yes	No
chr11:57508439-57509067	BTBD18	No	Yes	No	No
chr11:57508439-57509067	TMX2	No	Yes	Yes	No
chr11:57508439-57509067	C11orf31	Yes	No	Yes	No
chr11:57508439-57509067	TMX2	No	Yes	Yes	No
chr11:576041-576710	RASSF7	No	Yes	No	No
chr11:576041-576710	RASSF7	No	Yes	No	No
chr11:576041-576710	RASSF7	No	Yes	No	No
chr11:576041-576710	PHRF1	Yes	No	Yes	Yes
chr11:576041-576710	C11orf35	Yes	No	No	No
chr11:576041-576710	LOC143666	Yes	No	No	No
chr11:576041-576710	MIR210	Yes	No	No	No
chr11:58344449-58346808	LPXN	Yes	No	Yes	Yes
chr11:58344449-58346808	LPXN	Yes	No	No	No
chr11:58344449-58346808	ZFP91	Yes	No	Yes	No
chr11:58344449-58346808	ZFP91-CNTF	Yes	No	Yes	No
chr11:58490595-58491123	GLYAT	No	No	No	Yes
chr11:58490595-58491123	GLYAT	No	No	No	Yes
chr11:58874016-58875656	FAM111B	Yes	No	Yes	Yes
chr11:58874016-58875656	FAM111B	Yes	No	Yes	Yes
chr11:58874016-58875656	FAM111B	Yes	No	Yes	Yes
chr11:58911800-58912579	FAM111A	No	No	No	Yes
chr11:58911800-58912579	FAM111A	No	No	No	Yes
chr11:58911800-58912579	FAM111A	No	No	No	Yes
chr11:58911800-58912579	FAM111B	No	Yes	No	No
chr11:58911800-58912579	FAM111B	No	Yes	No	No
chr11:58911800-58912579	FAM111A	Yes	No	Yes	Yes
chr11:58911800-58912579	FAM111A	Yes	No	Yes	Yes
chr11:58911800-58912579	FAM111B	No	Yes	No	No
chr11:59383622-59384454	OSBP	Yes	No	No	No
chr11:59383622-59384454	PATL1	No	Yes	No	No
chr11:59435478-59437920	PATL1	Yes	No	Yes	Yes
chr11:59577981-59578672	STX3	No	Yes	No	No
chr11:59577981-59578672	STX3	No	Yes	No	No
chr11:59577981-59578672	GIF	No	Yes	No	No
chr11:59577981-59578672	MRPL16	Yes	No	Yes	Yes
chr11:60609343-60609738	GPR44	No	Yes	No	No
chr11:60609343-60609738	CCDC86	Yes	No	Yes	No
chr11:60673832-60674455	PRPF19	Yes	No	Yes	Yes
chr11:60673832-60674455	TMEM132A	Yes	No	No	No
chr11:60673832-60674455	TMEM109	Yes	No	No	No
chr11:60673832-60674455	TMEM132A	Yes	No	No	No
chr11:60929096-60929992	VPS37C	Yes	No	No	No
chr11:61100343-61101112	CYBASC3	No	Yes	No	No
chr11:61100343-61101112	CYBASC3	No	Yes	No	No
chr11:61100343-61101112	DDB1	Yes	No	Yes	Yes
chr11:61100343-61101112	DAK	Yes	No	Yes	Yes
chr11:61100343-61101112	CYBASC3	No	Yes	No	No
chr11:61128917-61130119	CYBASC3	Yes	No	No	No
chr11:61128917-61130119	CYBASC3	Yes	No	Yes	Yes
chr11:61128917-61130119	DAK	No	Yes	No	No
chr11:61128917-61130119	TMEM138	Yes	No	Yes	Yes
chr11:61128917-61130119	CYBASC3	Yes	No	Yes	Yes
chr11:61128917-61130119	TMEM138	Yes	No	Yes	Yes
chr11:61136738-61137830	CYBASC3	Yes	No	No	No
chr11:61136738-61137830	CYBASC3	Yes	No	No	No
chr11:61136738-61137830	TMEM138	No	Yes	Yes	No
chr11:61136738-61137830	CYBASC3	Yes	No	No	No
chr11:61136738-61137830	TMEM138	No	Yes	Yes	No
chr11:61191320-61191630	CPSF7	No	No	No	Yes
chr11:61191320-61191630	CPSF7	No	No	No	Yes
chr11:61191320-61191630	SDHAF2	Yes	No	No	No
chr11:61191320-61191630	CPSF7	No	No	No	Yes
chr11:61196907-61197748	CPSF7	Yes	No	Yes	Yes
chr11:61196907-61197748	CPSF7	Yes	No	Yes	Yes
chr11:61196907-61197748	SDHAF2	Yes	No	Yes	Yes
chr11:61196907-61197748	CPSF7	Yes	No	Yes	Yes
chr11:61348862-61349206	SYT7	Yes	No	No	No
chr11:61559824-61560993	C11orf9	No	Yes	No	No
chr11:61559824-61560993	FEN1	Yes	No	Yes	Yes
chr11:61559824-61560993	C11orf9	No	Yes	No	No
chr11:61559824-61560993	FADS1	No	Yes	No	No
chr11:61559824-61560993	C11orf10	Yes	No	Yes	Yes
chr11:61559824-61560993	MIR611	Yes	Yes	Yes	No
chr11:61655547-61656058	RAB3IL1	No	Yes	No	No
chr11:61655547-61656058	FADS3	No	No	No	Yes
chr11:61658879-61659608	RAB3IL1	No	Yes	No	No
chr11:61658879-61659608	FADS3	Yes	No	Yes	No
chr11:61890799-61891761	INCENP	Yes	No	Yes	Yes
chr11:61890799-61891761	INCENP	Yes	No	Yes	Yes
chr11:62341122-62342137	EEF1G	Yes	No	Yes	Yes
chr11:62341122-62342137	MTA2	No	Yes	No	No
chr11:62341122-62342137	TUT1	No	Yes	No	No
chr11:62358636-62359494	EEF1G	Yes	No	No	No
chr11:62358636-62359494	MTA2	No	Yes	No	No
chr11:62358636-62359494	TUT1	Yes	No	Yes	Yes
chr11:62358636-62359494	EML3	No	Yes	No	No
chr11:62413638-62414427	METTL12	Yes	No	No	No
chr11:62413638-62414427	C11orf48	No	Yes	No	No
chr11:62413638-62414427	INTS5	No	Yes	Yes	No
chr11:62413638-62414427	GANAB	Yes	No	Yes	Yes
chr11:62413638-62414427	GANAB	Yes	No	Yes	Yes
chr11:62413638-62414427	SNORA57	Yes	No	No	No
chr11:62420324-62421224	METTL12	Yes	No	No	No
chr11:62420324-62421224	C11orf83	Yes	No	No	No
chr11:62420324-62421224	C11orf48	No	Yes	No	No
chr11:62420324-62421224	INTS5	Yes	No	Yes	Yes
chr11:62420324-62421224	GANAB	Yes	No	No	No
chr11:62420324-62421224	GANAB	Yes	No	No	No
chr11:62420324-62421224	SNORA57	Yes	No	No	No
chr11:62432467-62433670	METTL12	Yes	No	Yes	Yes
chr11:62432467-62433670	C11orf83	Yes	No	No	No
chr11:62432467-62433670	UBXN1	No	Yes	No	No
chr11:62432467-62433670	C11orf48	No	No	No	Yes
chr11:62432467-62433670	INTS5	Yes	No	No	No
chr11:62432467-62433670	GANAB	Yes	No	No	No
chr11:62432467-62433670	GANAB	Yes	No	No	No
chr11:62432467-62433670	SNORA57	Yes	Yes	Yes	No
chr11:62473168-62474291	HNRNPUL2	No	Yes	No	No
chr11:62473168-62474291	BSCL2	No	No	No	Yes
chr11:62473168-62474291	BSCL2	No	No	No	Yes
chr11:62473168-62474291	GNG3	Yes	No	No	No
chr11:62473168-62474291	BSCL2	Yes	No	Yes	Yes
chr11:62473168-62474291	LRRN4CL	Yes	No	No	No
chr11:62494651-62495834	HNRNPUL2	Yes	No	Yes	No
chr11:62494651-62495834	BSCL2	Yes	No	No	No
chr11:62494651-62495834	BSCL2	Yes	No	No	No
chr11:62494651-62495834	GNG3	No	Yes	No	No
chr11:62494651-62495834	TTC9C	Yes	No	No	No
chr11:62521404-62522208	POLR2G	Yes	No	No	No
chr11:62521404-62522208	TAF6L	Yes	No	No	No
chr11:62521404-62522208	ZBTB3	Yes	No	Yes	Yes
chr11:62521404-62522208	TTC9C	No	Yes	No	No
chr11:62538506-62539462	TMEM223	No	Yes	No	No
chr11:62538506-62539462	POLR2G	No	Yes	No	No
chr11:62538506-62539462	TAF6L	Yes	No	Yes	Yes
chr11:62538506-62539462	ZBTB3	Yes	No	No	No
chr11:62538506-62539462	TMEM179B	Yes	No	No	No
chr11:62554341-62555103	TMEM223	No	Yes	No	No
chr11:62554341-62555103	NXF1	No	Yes	No	No
chr11:62554341-62555103	STX5	No	Yes	No	No
chr11:62554341-62555103	NXF1	No	Yes	No	No
chr11:62554341-62555103	TAF6L	No	Yes	Yes	No
chr11:62554341-62555103	TMEM179B	Yes	No	Yes	Yes
chr11:6255764-6256413	CNGA4	Yes	No	No	No
chr11:6255764-6256413	FAM160A2	Yes	No	Yes	Yes
chr11:6255764-6256413	FAM160A2	Yes	No	Yes	Yes
chr11:62572736-62573822	TMEM223	Yes	No	No	No
chr11:62572736-62573822	NXF1	Yes	No	Yes	Yes
chr11:62572736-62573822	STX5	No	Yes	No	No
chr11:62572736-62573822	NXF1	Yes	No	Yes	Yes
chr11:62572736-62573822	TAF6L	No	Yes	No	No
chr11:62572736-62573822	TMEM179B	No	Yes	No	No
chr11:62598883-62600196	STX5	Yes	No	Yes	Yes
chr11:62598883-62600196	WDR74	No	Yes	No	No
chr11:62598883-62600196	SNHG1	No	Yes	No	No
chr11:62607784-62609975	SLC3A2	Yes	No	No	No
chr11:62607784-62609975	SLC3A2	Yes	No	No	No
chr11:62607784-62609975	SLC3A2	Yes	No	No	No
chr11:62607784-62609975	SLC3A2	Yes	No	No	No
chr11:62607784-62609975	SLC3A2	Yes	No	No	No
chr11:62607784-62609975	STX5	Yes	No	No	No
chr11:62607784-62609975	WDR74	Yes	No	No	No
chr11:62607784-62609975	SNORD22	No	Yes	No	No
chr11:62607784-62609975	SNORD29	No	Yes	No	No
chr11:62607784-62609975	SNORD31	No	Yes	No	No
chr11:62607784-62609975	SNORD30	No	Yes	No	No
chr11:62607784-62609975	SNORD28	No	Yes	No	No
chr11:62607784-62609975	SNORD27	No	Yes	No	No
chr11:62607784-62609975	SNORD26	No	Yes	No	No
chr11:62607784-62609975	SNORD25	No	Yes	No	No
chr11:62607784-62609975	SNHG1	No	Yes	No	No
chr11:62622802-62623995	SLC3A2	Yes	No	Yes	Yes
chr11:62622802-62623995	SLC3A2	Yes	No	Yes	Yes
chr11:62622802-62623995	SLC3A2	Yes	No	Yes	Yes
chr11:62622802-62623995	SLC3A2	Yes	No	Yes	Yes
chr11:62622802-62623995	SLC3A2	Yes	No	Yes	Yes
chr11:62622802-62623995	WDR74	Yes	No	No	No
chr11:62622802-62623995	SNORD22	Yes	No	No	No
chr11:62622802-62623995	SNORD29	Yes	No	No	No
chr11:62622802-62623995	SNORD31	Yes	No	No	No
chr11:62622802-62623995	SNORD30	Yes	No	No	No
chr11:62622802-62623995	SNORD28	Yes	No	No	No
chr11:62622802-62623995	SNORD27	Yes	No	No	No
chr11:62622802-62623995	SNORD26	Yes	No	Yes	No
chr11:62622802-62623995	SNORD25	Yes	Yes	Yes	No
chr11:62622802-62623995	SNHG1	Yes	No	Yes	Yes
chr11:62647900-62649646	SLC3A2	No	No	Yes	Yes
chr11:62647900-62649646	SLC3A2	No	No	Yes	Yes
chr11:62647900-62649646	SLC3A2	No	No	Yes	Yes
chr11:62647900-62649646	SLC3A2	No	No	Yes	Yes
chr11:62647900-62649646	SLC3A2	Yes	No	Yes	Yes
chr11:62647900-62649646	SLC3A2	No	No	Yes	Yes
chr11:62676371-62677036	CHRM1	No	No	Yes	No
chr11:63438041-63439502	RTN3	Yes	No	No	No
chr11:63438041-63439502	ATL3	Yes	No	Yes	Yes
chr11:63438041-63439502	RTN3	Yes	No	No	No
chr11:63438041-63439502	RTN3	Yes	No	No	No
chr11:63438041-63439502	RTN3	Yes	No	No	No
chr11:63448646-63449467	RTN3	Yes	No	Yes	Yes
chr11:63448646-63449467	ATL3	Yes	No	No	No
chr11:63448646-63449467	RTN3	Yes	No	Yes	Yes
chr11:63448646-63449467	RTN3	Yes	No	Yes	Yes
chr11:63448646-63449467	RTN3	Yes	No	Yes	Yes
chr11:63655493-63656443	MARK2	No	No	No	Yes
chr11:63655493-63656443	MARK2	No	No	No	Yes
chr11:63655493-63656443	MARK2	No	No	No	Yes
chr11:63655493-63656443	MARK2	No	No	No	Yes
chr11:63655493-63656443	MARK2	Yes	No	Yes	Yes
chr11:63741691-63742459	COX8A	Yes	No	Yes	Yes
chr11:63741691-63742459	OTUB1	Yes	No	No	No
chr11:63741691-63742459	NAA40	No	Yes	No	No
chr11:63741691-63742459	OTUB1	Yes	No	No	No
chr11:63933421-63933899	STIP1	Yes	No	No	No
chr11:63933421-63933899	MACROD1	Yes	No	Yes	No
chr11:63953152-63953840	STIP1	Yes	No	Yes	Yes
chr11:63953152-63953840	MACROD1	Yes	No	No	No
chr11:63993275-63994035	TRPT1	Yes	No	Yes	Yes
chr11:63993275-63994035	NUDT22	Yes	No	Yes	Yes
chr11:63993275-63994035	NUDT22	Yes	No	Yes	Yes
chr11:63993275-63994035	FKBP2	Yes	No	No	No
chr11:63993275-63994035	TRPT1	Yes	No	Yes	Yes
chr11:63993275-63994035	TRPT1	Yes	No	Yes	Yes
chr11:63993275-63994035	TRPT1	Yes	No	Yes	Yes
chr11:63993275-63994035	TRPT1	Yes	No	Yes	No
chr11:63993275-63994035	VEGFB	Yes	No	No	No
chr11:63993275-63994035	FKBP2	Yes	No	No	No
chr11:63993275-63994035	DNAJC4	Yes	No	No	No
chr11:63993275-63994035	FERMT3	No	Yes	No	No
chr11:63993275-63994035	TRPT1	Yes	No	Yes	Yes
chr11:63993275-63994035	NUDT22	Yes	No	Yes	Yes
chr11:63993275-63994035	FKBP2	Yes	No	No	No
chr11:63993275-63994035	PPP1R14B	No	Yes	No	No
chr11:63993275-63994035	FERMT3	No	Yes	No	No
chr11:64008173-64009396	PLCB3	Yes	No	No	No
chr11:64008173-64009396	TRPT1	Yes	No	No	No
chr11:64008173-64009396	NUDT22	No	Yes	No	No
chr11:64008173-64009396	NUDT22	No	Yes	No	No
chr11:64008173-64009396	FKBP2	Yes	No	Yes	Yes
chr11:64008173-64009396	TRPT1	Yes	No	No	No
chr11:64008173-64009396	TRPT1	Yes	No	No	No
chr11:64008173-64009396	TRPT1	Yes	No	No	No
chr11:64008173-64009396	TRPT1	Yes	No	No	No
chr11:64008173-64009396	PLCB3	Yes	No	No	No
chr11:64008173-64009396	VEGFB	No	Yes	No	No
chr11:64008173-64009396	FKBP2	Yes	No	Yes	Yes
chr11:64008173-64009396	DNAJC4	No	Yes	No	No
chr11:64008173-64009396	FERMT3	No	Yes	No	No
chr11:64008173-64009396	TRPT1	Yes	No	No	No
chr11:64008173-64009396	NUDT22	No	Yes	No	No
chr11:64008173-64009396	FKBP2	Yes	No	No	No
chr11:64008173-64009396	PPP1R14B	No	Yes	No	No
chr11:64008173-64009396	FERMT3	No	Yes	No	No
chr11:64019849-64020286	PLCB3	No	No	No	Yes
chr11:64019849-64020286	FKBP2	No	Yes	No	No
chr11:64019849-64020286	PLCB3	No	No	No	Yes
chr11:64019849-64020286	VEGFB	No	Yes	No	No
chr11:64019849-64020286	BAD	No	Yes	No	No
chr11:64019849-64020286	FKBP2	No	Yes	No	No
chr11:64019849-64020286	DNAJC4	No	Yes	No	No
chr11:64019849-64020286	BAD	No	Yes	No	No
chr11:64019849-64020286	FKBP2	No	Yes	No	No
chr11:64019849-64020286	PPP1R14B	Yes	No	No	No
chr11:64052066-64053695	PLCB3	No	Yes	No	No
chr11:64052066-64053695	C11orf20	Yes	No	No	No
chr11:64052066-64053695	GPR137	No	No	Yes	Yes
chr11:64052066-64053695	GPR137	Yes	No	Yes	No
chr11:64052066-64053695	GPR137	Yes	No	Yes	Yes
chr11:64052066-64053695	GPR137	Yes	No	Yes	Yes
chr11:64052066-64053695	PLCB3	No	Yes	No	No
chr11:64052066-64053695	BAD	Yes	No	Yes	No
chr11:64052066-64053695	ESRRA	Yes	No	No	No
chr11:64052066-64053695	GPR137	Yes	No	Yes	No
chr11:64052066-64053695	BAD	Yes	No	Yes	Yes
chr11:64052066-64053695	KCNK4	Yes	No	No	No
chr11:64085226-64086027	C11orf20	No	Yes	No	No
chr11:64085226-64086027	ESRRA	No	Yes	No	No
chr11:64085226-64086027	PRDX5	Yes	No	Yes	Yes
chr11:64085226-64086027	TRMT112	Yes	No	No	No
chr11:64085226-64086027	KCNK4	No	Yes	No	No
chr11:64085226-64086027	PRDX5	Yes	No	Yes	Yes
chr11:64085226-64086027	PRDX5	Yes	No	Yes	Yes
chr11:64102619-64103297	ESRRA	No	Yes	No	No
chr11:64102619-64103297	PRDX5	No	Yes	No	No
chr11:64102619-64103297	TRMT112	Yes	No	No	No
chr11:64102619-64103297	CCDC88B	Yes	No	No	No
chr11:64102619-64103297	PRDX5	No	Yes	No	No
chr11:64102619-64103297	PRDX5	No	Yes	No	No
chr11:6411133-6411803	SMPD1	Yes	No	Yes	No
chr11:6411133-6411803	SMPD1	Yes	No	Yes	No
chr11:6411133-6411803	APBB1	No	Yes	No	No
chr11:6411133-6411803	APBB1	No	Yes	No	No
chr11:6411133-6411803	SMPD1	Yes	No	Yes	No
chr11:64577827-64578534	MEN1	Yes	No	Yes	Yes
chr11:64577827-64578534	MAP4K2	Yes	No	No	No
chr11:64577827-64578534	CDC42BPG	No	Yes	No	No
chr11:64577827-64578534	MEN1	Yes	No	Yes	Yes
chr11:64577827-64578534	MEN1	Yes	No	Yes	Yes
chr11:64577827-64578534	MEN1	Yes	No	Yes	Yes
chr11:64577827-64578534	MEN1	Yes	No	Yes	No
chr11:64577827-64578534	MEN1	No	No	Yes	Yes
chr11:64577827-64578534	MEN1	No	No	Yes	Yes
chr11:64612010-64612677	EHD1	No	Yes	No	No
chr11:64612010-64612677	CDC42BPG	Yes	No	Yes	No
chr11:64781303-64781944	ARL2	Yes	No	Yes	Yes
chr11:64781303-64781944	SNX15	Yes	No	No	No
chr11:64781303-64781944	BATF2	Yes	No	No	No
chr11:64781303-64781944	SNX15	Yes	No	No	No
chr11:64794385-64795894	ARL2	No	Yes	No	No
chr11:64794385-64795894	NAALADL1	No	Yes	No	No
chr11:64794385-64795894	SAC3D1	Yes	No	No	No
chr11:64794385-64795894	SNX15	Yes	No	Yes	Yes
chr11:64794385-64795894	SNX15	Yes	No	Yes	Yes
chr11:64807959-64809128	ARL2	No	Yes	No	No
chr11:64807959-64809128	NAALADL1	No	Yes	No	No
chr11:64807959-64809128	SAC3D1	Yes	No	Yes	No
chr11:64807959-64809128	SNX15	No	Yes	Yes	No
chr11:64807959-64809128	SNX15	No	Yes	Yes	No
chr11:64851039-64851996	ZFPL1	Yes	No	Yes	Yes
chr11:64851039-64851996	C11orf2	Yes	No	No	No
chr11:64851039-64851996	CDCA5	Yes	No	Yes	Yes
chr11:64879108-64879601	FAU	No	Yes	No	No
chr11:64879108-64879601	TM7SF2	Yes	No	Yes	Yes
chr11:64879108-64879601	MRPL49	Yes	No	No	No
chr11:64879108-64879601	C11orf2	No	Yes	Yes	No
chr11:64879108-64879601	ZNHIT2	No	Yes	No	No
chr11:64879108-64879601	SYVN1	No	Yes	No	No
chr11:64879108-64879601	SYVN1	No	Yes	No	No
chr11:64884737-64885689	FAU	No	Yes	No	No
chr11:64884737-64885689	TM7SF2	No	Yes	No	No
chr11:64884737-64885689	MRPL49	Yes	No	No	No
chr11:64884737-64885689	C11orf2	No	Yes	No	No
chr11:64884737-64885689	ZNHIT2	Yes	No	Yes	No
chr11:64884737-64885689	SYVN1	No	Yes	No	No
chr11:64884737-64885689	SYVN1	No	Yes	No	No
chr11:64889403-64890193	FAU	Yes	No	Yes	Yes
chr11:64889403-64890193	TM7SF2	No	Yes	No	No
chr11:64889403-64890193	MRPL49	Yes	No	Yes	Yes
chr11:64889403-64890193	C11orf2	No	Yes	No	No
chr11:64889403-64890193	ZNHIT2	Yes	No	No	No
chr11:64889403-64890193	SYVN1	No	Yes	No	No
chr11:64889403-64890193	SYVN1	No	Yes	No	No
chr11:64901821-64902874	FAU	Yes	No	No	No
chr11:64901821-64902874	TM7SF2	No	Yes	No	No
chr11:64901821-64902874	MRPL49	No	Yes	No	No
chr11:64901821-64902874	ZNHIT2	Yes	No	No	No
chr11:64901821-64902874	SYVN1	Yes	No	Yes	Yes
chr11:64901821-64902874	SYVN1	Yes	No	Yes	Yes
chr11:65028875-65030136	POLA2	Yes	No	Yes	Yes
chr11:65028875-65030136	SLC22A20	No	Yes	No	No
chr11:65059409-65060219	POLA2	No	No	No	Yes
chr11:65081804-65082682	POLA2	No	Yes	No	No
chr11:65081804-65082682	DPF2	Yes	No	No	No
chr11:65081804-65082682	CDC42EP2	Yes	No	Yes	Yes
chr11:65138200-65139078	SLC25A45	No	Yes	No	No
chr11:65138200-65139078	DPF2	No	Yes	No	No
chr11:65138200-65139078	FRMD8	Yes	No	No	No
chr11:65138200-65139078	TIGD3	No	Yes	No	No
chr11:65138200-65139078	SLC25A45	No	Yes	No	No
chr11:65149323-65150618	SLC25A45	Yes	No	Yes	Yes
chr11:65149323-65150618	FRMD8	Yes	No	No	No
chr11:65149323-65150618	SLC25A45	Yes	No	Yes	Yes
chr11:65244258-65245514	MALAT1	Yes	No	No	No
chr11:65381587-65382097	MAP3K11	Yes	No	Yes	No
chr11:65381587-65382097	KCNK7	Yes	No	No	No
chr11:65381587-65382097	PCNXL3	Yes	No	No	No
chr11:65381587-65382097	KCNK7	Yes	No	No	No
chr11:65381587-65382097	KCNK7	Yes	No	No	No
chr11:65381587-65382097	KCNK7	Yes	No	No	No
chr11:65382724-65383699	MAP3K11	Yes	No	No	No
chr11:65382724-65383699	KCNK7	Yes	No	No	No
chr11:65382724-65383699	PCNXL3	Yes	No	No	No
chr11:65382724-65383699	KCNK7	Yes	No	No	No
chr11:65382724-65383699	KCNK7	Yes	No	No	No
chr11:65382724-65383699	KCNK7	Yes	No	No	No
chr11:65430489-65431243	RELA	Yes	No	No	No
chr11:65430489-65431243	SIPA1	No	Yes	No	No
chr11:65430489-65431243	RELA	Yes	No	No	No
chr11:65430489-65431243	SIPA1	No	Yes	No	No
chr11:65487618-65488631	KAT5	No	Yes	No	No
chr11:65487618-65488631	RNASEH2C	Yes	No	Yes	Yes
chr11:65487618-65488631	KAT5	No	Yes	No	No
chr11:65487618-65488631	KAT5	No	Yes	No	No
chr11:65625395-65626464	CFL1	Yes	No	Yes	Yes
chr11:65625395-65626464	EFEMP2	No	Yes	No	No
chr11:65625395-65626464	MUS81	Yes	No	No	No
chr11:65625395-65626464	SNX32	No	Yes	No	No
chr11:65640884-65641552	CTSW	Yes	No	No	No
chr11:65640884-65641552	FIBP	No	Yes	No	No
chr11:65640884-65641552	FOSL1	No	Yes	No	No
chr11:65640884-65641552	CFL1	Yes	No	No	No
chr11:65640884-65641552	CCDC85B	Yes	No	No	No
chr11:65640884-65641552	EFEMP2	Yes	No	No	No
chr11:65640884-65641552	MUS81	No	Yes	No	No
chr11:65640884-65641552	SNX32	No	Yes	No	No
chr11:65640884-65641552	FIBP	No	Yes	No	No
chr11:65657608-65660013	CTSW	No	Yes	No	No
chr11:65657608-65660013	FIBP	Yes	No	No	No
chr11:65657608-65660013	FOSL1	No	Yes	Yes	No
chr11:65657608-65660013	CCDC85B	Yes	Yes	Yes	No
chr11:65657608-65660013	EFEMP2	Yes	No	No	No
chr11:65657608-65660013	FIBP	Yes	No	No	No
chr11:65665474-65668597	C11orf68	No	Yes	No	No
chr11:65665474-65668597	CTSW	No	Yes	No	No
chr11:65665474-65668597	FIBP	Yes	No	No	No
chr11:65665474-65668597	FOSL1	Yes	No	Yes	Yes
chr11:65665474-65668597	DRAP1	Yes	No	No	No
chr11:65665474-65668597	CCDC85B	No	Yes	No	No
chr11:65665474-65668597	C11orf68	No	Yes	No	No
chr11:65665474-65668597	FIBP	Yes	No	No	No
chr11:65679031-65679708	C11orf68	No	Yes	No	No
chr11:65679031-65679708	FOSL1	Yes	No	No	No
chr11:65679031-65679708	DRAP1	Yes	No	No	No
chr11:65679031-65679708	CCDC85B	No	Yes	No	No
chr11:65679031-65679708	C11orf68	No	Yes	No	No
chr11:65728570-65729448	SART1	Yes	No	Yes	No
chr11:65728570-65729448	TSGA10IP	No	Yes	No	No
chr11:65778993-65781228	BANF1	No	Yes	No	No
chr11:65778993-65781228	CST6	Yes	Yes	Yes	Yes
chr11:65778993-65781228	BANF1	No	Yes	No	No
chr11:65778993-65781228	EIF1AD	Yes	No	No	No
chr11:65778993-65781228	CATSPER1	No	Yes	No	No
chr11:65819267-65820382	SF3B2	Yes	No	Yes	Yes
chr11:65819267-65820382	PACS1	Yes	No	No	No
chr11:65819267-65820382	GAL3ST3	Yes	No	No	No
chr11:65989880-65990421	PACS1	No	No	No	Yes
chr11:66024656-66025506	KLC2	Yes	No	Yes	Yes
chr11:66024656-66025506	KLC2	Yes	No	Yes	Yes
chr11:66024656-66025506	KLC2	Yes	No	Yes	Yes
chr11:66024656-66025506	PACS1	No	Yes	No	No
chr11:66024656-66025506	KLC2	Yes	No	Yes	Yes
chr11:66024656-66025506	RAB1B	Yes	No	No	No
chr11:66035436-66036293	KLC2	No	Yes	No	No
chr11:66035436-66036293	KLC2	No	Yes	No	No
chr11:66035436-66036293	KLC2	No	Yes	No	No
chr11:66035436-66036293	YIF1A	No	Yes	No	No
chr11:66035436-66036293	KLC2	No	Yes	No	No
chr11:66035436-66036293	RAB1B	Yes	No	Yes	Yes
chr11:66035436-66036293	CNIH2	Yes	No	No	No
chr11:66138597-66139760	SLC29A2	Yes	No	Yes	Yes
chr11:66247472-66247948	PELI3	No	Yes	No	No
chr11:66247472-66247948	DPP3	Yes	No	Yes	Yes
chr11:66247472-66247948	DPP3	Yes	No	Yes	Yes
chr11:66247472-66247948	PELI3	No	Yes	No	No
chr11:6633388-6633641	TPP1	No	Yes	No	No
chr11:6633388-6633641	ILK	No	Yes	No	No
chr11:6633388-6633641	ILK	No	Yes	No	No
chr11:6633388-6633641	DCHS1	No	Yes	No	No
chr11:6633388-6633641	ILK	No	Yes	No	No
chr11:6633388-6633641	TAF10	Yes	No	Yes	No
chr11:6633388-6633641	RRP8	Yes	No	No	No
chr11:66383295-66384810	CCS	No	Yes	No	No
chr11:66383295-66384810	RBM14	Yes	No	Yes	Yes
chr11:66499020-66499489	SPTBN2	Yes	No	No	No
chr11:66499020-66499489	C11orf80	Yes	No	No	No
chr11:66725748-66726468	PC	Yes	No	Yes	Yes
chr11:66725748-66726468	PC	Yes	No	Yes	Yes
chr11:66725748-66726468	C11orf86	Yes	No	No	No
chr11:66845211-66846357	RHOD	No	Yes	No	No
chr11:66886130-66886895	KDM2A	Yes	No	Yes	No
chr11:66886130-66886895	KDM2A	Yes	No	Yes	No
chr11:6704325-6705141	MRPL17	Yes	No	Yes	Yes
chr11:67084541-67085862	SSH3	No	Yes	No	No
chr11:67084541-67085862	ANKRD13D	No	Yes	No	No
chr11:67084541-67085862	LOC100130987	Yes	No	Yes	Yes
chr11:67084541-67085862	ANKRD13D	No	Yes	No	No
chr11:67120617-67121795	CLCF1	No	Yes	No	No
chr11:67120617-67121795	CLCF1	No	Yes	No	No
chr11:67120617-67121795	POLD4	Yes	No	Yes	Yes
chr11:67120617-67121795	LOC100130987	No	No	No	Yes
chr11:67141192-67142496	CLCF1	Yes	No	Yes	Yes
chr11:67141192-67142496	RAD9A	Yes	No	No	No
chr11:67141192-67142496	CLCF1	Yes	No	Yes	No
chr11:67141192-67142496	LOC100130987	No	No	No	Yes
chr11:67146878-67147209	PPP1CA	No	Yes	No	No
chr11:67146878-67147209	CLCF1	Yes	No	No	No
chr11:67146878-67147209	PPP1CA	No	Yes	No	No
chr11:67146878-67147209	RAD9A	Yes	No	No	No
chr11:67146878-67147209	CLCF1	Yes	No	No	No
chr11:67146878-67147209	PPP1CA	No	Yes	No	No
chr11:67146878-67147209	LOC100130987	No	No	No	Yes
chr11:67158872-67159848	PPP1CA	No	Yes	No	No
chr11:67158872-67159848	CLCF1	Yes	No	No	No
chr11:67158872-67159848	PPP1CA	No	Yes	No	No
chr11:67158872-67159848	RAD9A	Yes	No	Yes	Yes
chr11:67158872-67159848	CLCF1	Yes	No	No	No
chr11:67158872-67159848	TBC1D10C	Yes	No	No	No
chr11:67158872-67159848	PPP1CA	No	Yes	No	No
chr11:67158872-67159848	LOC100130987	No	Yes	Yes	No
chr11:67195352-67196204	CORO1B	No	Yes	No	No
chr11:67195352-67196204	CARNS1	No	Yes	No	No
chr11:67195352-67196204	RPS6KB2	Yes	No	Yes	Yes
chr11:67195352-67196204	PTPRCAP	No	Yes	No	No
chr11:67195352-67196204	CORO1B	No	Yes	No	No
chr11:67195352-67196204	CARNS1	No	Yes	No	No
chr11:67195352-67196204	TBC1D10C	No	Yes	No	No
chr11:67249947-67250680	TMEM134	Yes	No	No	No
chr11:67249947-67250680	TMEM134	Yes	No	No	No
chr11:67249947-67250680	PITPNM1	No	Yes	No	No
chr11:67249947-67250680	AIP	Yes	No	Yes	No
chr11:67249947-67250680	PITPNM1	No	Yes	No	No
chr11:67249947-67250680	TMEM134	Yes	No	No	No
chr11:67275561-67276378	PITPNM1	Yes	No	No	No
chr11:67275561-67276378	AIP	No	Yes	No	No
chr11:67275561-67276378	PITPNM1	Yes	No	No	No
chr11:67275561-67276378	CDK2AP2	Yes	No	Yes	No
chr11:67275561-67276378	CABP2	No	Yes	No	No
chr11:67275561-67276378	CABP2	No	Yes	No	No
chr11:67350800-67352330	GSTP1	Yes	No	Yes	Yes
chr11:67374092-67374615	GSTP1	No	Yes	No	No
chr11:67374092-67374615	NDUFV1	Yes	No	Yes	Yes
chr11:67374092-67374615	NDUFV1	Yes	No	Yes	Yes
chr11:67374092-67374615	DOC2GP	No	Yes	No	No
chr11:67397465-67398107	NDUFV1	No	Yes	No	No
chr11:67397465-67398107	TBX10	No	Yes	No	No
chr11:67397465-67398107	NDUFV1	No	Yes	No	No
chr11:67397465-67398107	ACY3	No	Yes	No	No
chr11:67397465-67398107	NUDT8	Yes	No	No	No
chr11:67397465-67398107	DOC2GP	Yes	No	No	No
chr11:67771358-67772087	ALDH3B1	Yes	No	No	No
chr11:67771358-67772087	ALDH3B1	Yes	No	No	No
chr11:67771358-67772087	ALDH3B1	Yes	No	No	No
chr11:67771358-67772087	UNC93B1	Yes	No	Yes	Yes
chr11:67777173-67778631	ALDH3B1	Yes	No	Yes	Yes
chr11:67777173-67778631	ALDH3B1	Yes	No	Yes	Yes
chr11:67777173-67778631	ALDH3B1	No	No	No	Yes
chr11:67777173-67778631	NDUFS8	Yes	No	No	No
chr11:67777173-67778631	UNC93B1	Yes	No	No	No
chr11:67797541-67798521	ALDH3B1	No	Yes	No	No
chr11:67797541-67798521	ALDH3B1	No	Yes	No	No
chr11:67797541-67798521	ALDH3B1	No	Yes	No	No
chr11:67797541-67798521	NDUFS8	Yes	No	Yes	Yes
chr11:67797541-67798521	TCIRG1	Yes	No	No	No
chr11:67797541-67798521	TCIRG1	Yes	No	No	No
chr11:67806092-67806933	ALDH3B1	No	Yes	No	No
chr11:67806092-67806933	ALDH3B1	No	Yes	No	No
chr11:67806092-67806933	ALDH3B1	No	Yes	No	No
chr11:67806092-67806933	CHKA	No	Yes	No	No
chr11:67806092-67806933	NDUFS8	No	Yes	No	No
chr11:67806092-67806933	TCIRG1	Yes	No	Yes	Yes
chr11:67806092-67806933	TCIRG1	Yes	No	No	No
chr11:67806092-67806933	CHKA	No	Yes	No	No
chr11:68039221-68040091	C11orf24	Yes	No	Yes	Yes
chr11:68121777-68122212	LRP5	No	No	No	Yes
chr11:68227458-68228577	SAPS3	Yes	No	Yes	Yes
chr11:68227458-68228577	SAPS3	Yes	No	Yes	Yes
chr11:68227458-68228577	SAPS3	Yes	No	Yes	Yes
chr11:68227458-68228577	SAPS3	Yes	No	Yes	Yes
chr11:68227458-68228577	SAPS3	Yes	No	Yes	Yes
chr11:68227458-68228577	LRP5	No	Yes	No	No
chr11:68227458-68228577	SAPS3	Yes	No	Yes	Yes
chr11:68335720-68336038	SAPS3	No	No	No	Yes
chr11:68335720-68336038	SAPS3	No	No	No	Yes
chr11:68335720-68336038	SAPS3	No	No	No	Yes
chr11:68335720-68336038	SAPS3	No	No	No	Yes
chr11:68335720-68336038	SAPS3	No	No	No	Yes
chr11:68335720-68336038	SAPS3	No	No	No	Yes
chr11:68518852-68519298	CPT1A	No	Yes	No	No
chr11:68518852-68519298	MTL5	Yes	No	Yes	Yes
chr11:68518852-68519298	CPT1A	No	Yes	No	No
chr11:68518852-68519298	MTL5	Yes	No	Yes	Yes
chr11:68611099-68611693	CPT1A	Yes	No	No	No
chr11:68611099-68611693	CPT1A	Yes	No	No	No
chr11:68816040-68816653	TPCN2	Yes	No	Yes	Yes
chr11:69489545-69490430	ORAOV1	Yes	No	Yes	Yes
chr11:69957771-69958178	ANO1	No	No	Yes	Yes
chr11:69957771-69958178	ANO1	No	No	Yes	Yes
chr11:7037428-7038007	ZNF214	No	No	No	Yes
chr11:7037428-7038007	NLRP14	Yes	No	No	No
chr11:7041168-7041907	ZNF214	Yes	No	Yes	Yes
chr11:7041168-7041907	NLRP14	Yes	No	Yes	No
chr11:71497822-71499012	FAM86C	Yes	No	Yes	Yes
chr11:71497822-71499012	FAM86C	Yes	No	Yes	Yes
chr11:71497822-71499012	FAM86C	Yes	No	Yes	Yes
chr11:71639010-71640329	RNF121	Yes	No	Yes	Yes
chr11:71639010-71640329	RNF121	Yes	No	Yes	Yes
chr11:71639010-71640329	RNF121	Yes	No	Yes	Yes
chr11:71639010-71640329	LOC100133315	Yes	No	Yes	Yes
chr11:71791293-71792348	LRTOMT	Yes	No	Yes	Yes
chr11:71791293-71792348	LRTOMT	Yes	No	Yes	Yes
chr11:71791293-71792348	LRTOMT	Yes	No	Yes	Yes
chr11:71791293-71792348	LRTOMT	Yes	No	Yes	Yes
chr11:71791293-71792348	NUMA1	Yes	No	Yes	Yes
chr11:71791293-71792348	C11orf59	No	Yes	No	No
chr11:71791293-71792348	LRTOMT	Yes	No	Yes	Yes
chr11:71791293-71792348	LRTOMT	Yes	No	Yes	Yes
chr11:71822993-71824409	LRTOMT	No	Yes	No	No
chr11:71822993-71824409	LRTOMT	No	Yes	No	No
chr11:71822993-71824409	LRTOMT	No	Yes	No	No
chr11:71822993-71824409	LRTOMT	No	Yes	No	No
chr11:71822993-71824409	C11orf51	Yes	No	Yes	Yes
chr11:71822993-71824409	C11orf59	Yes	No	No	No
chr11:71822993-71824409	LRTOMT	No	Yes	No	No
chr11:71822993-71824409	LRTOMT	No	Yes	No	No
chr11:72432938-72433673	ARAP1	No	No	No	Yes
chr11:72432938-72433673	ARAP1	Yes	No	Yes	No
chr11:72432938-72433673	ARAP1	Yes	No	Yes	No
chr11:72504462-72505364	STARD10	Yes	No	Yes	No
chr11:72852887-72853880	FCHSD2	Yes	No	Yes	Yes
chr11:73308946-73309797	FAM168A	Yes	No	Yes	Yes
chr11:73325401-73325976	FAM168A	Yes	No	No	No
chr11:73471986-73472930	RAB6A	Yes	No	Yes	No
chr11:73471986-73472930	RAB6A	Yes	No	Yes	No
chr11:73490075-73490885	RAB6A	Yes	No	No	No
chr11:73490075-73490885	MRPL48	Yes	No	No	No
chr11:73490075-73490885	RAB6A	Yes	No	No	No
chr11:73498698-73499543	MRPL48	Yes	No	Yes	Yes
chr11:73587462-73588277	MRPL48	No	Yes	No	No
chr11:73587462-73588277	CHCHD8	Yes	No	Yes	Yes
chr11:73587462-73588277	PAAF1	Yes	No	Yes	Yes
chr11:73633886-73634581	PAAF1	No	No	No	Yes
chr11:73881700-73882436	C2CD3	Yes	No	Yes	Yes
chr11:73881700-73882436	PPME1	Yes	No	Yes	No
chr11:74303216-74304299	POLD3	Yes	No	Yes	Yes
chr11:74659815-74660521	SPCS2	Yes	No	Yes	Yes
chr11:74659815-74660521	XRRA1	Yes	No	Yes	Yes
chr11:75110350-75110927	RPS3	Yes	No	Yes	Yes
chr11:75110350-75110927	SNORD15A	Yes	No	No	No
chr11:75110350-75110927	SNORD15B	Yes	No	No	No
chr11:75139191-75139630	KLHL35	No	No	Yes	Yes
chr11:75139191-75139630	GDPD5	No	Yes	No	No
chr11:75677798-75678283	UVRAG	No	No	No	Yes
chr11:75863171-75863612	UVRAG	No	Yes	No	No
chr11:76091821-76092821	PRKRIR	Yes	No	Yes	No
chr11:76155529-76156305	C11orf30	Yes	No	Yes	Yes
chr11:76493922-76494885	TSKU	Yes	No	Yes	Yes
chr11:77122845-77123292	PAK1	No	No	No	Yes
chr11:77122845-77123292	PAK1	No	No	No	Yes
chr11:77348679-77349152	CLNS1A	Yes	No	Yes	No
chr11:77531660-77532526	RSF1	Yes	No	Yes	No
chr11:77531660-77532526	C11orf67	Yes	No	Yes	Yes
chr11:77705498-77706505	INTS4	Yes	No	Yes	Yes
chr11:77760642-77760964	THRSP	Yes	No	No	No
chr11:77760642-77760964	NDUFC2	No	Yes	No	No
chr11:77790686-77791215	THRSP	No	Yes	No	No
chr11:77790686-77791215	NDUFC2	No	No	Yes	No
chr11:77849519-77851228	ALG8	Yes	No	Yes	Yes
chr11:77849519-77851228	ALG8	Yes	No	Yes	Yes
chr11:809359-810425	RPLP2	Yes	No	Yes	Yes
chr11:809359-810425	CEND1	Yes	No	No	No
chr11:809359-810425	LRDD	Yes	No	No	No
chr11:809359-810425	PNPLA2	Yes	No	No	No
chr11:809359-810425	SLC25A22	Yes	No	No	No
chr11:809359-810425	LRDD	Yes	No	No	No
chr11:809359-810425	LRDD	Yes	No	No	No
chr11:809359-810425	EFCAB4A	Yes	No	No	No
chr11:809359-810425	SNORA52	Yes	No	No	No
chr11:8190309-8191372	RIC3	Yes	No	Yes	Yes
chr11:8190309-8191372	RIC3	Yes	No	Yes	Yes
chr11:82867352-82868636	PCF11	Yes	No	Yes	No
chr11:83193815-83194297	DLG2	No	No	No	Yes
chr11:83193815-83194297	DLG2	No	No	Yes	Yes
chr11:83193815-83194297	DLG2	No	No	Yes	Yes
chr11:83193815-83194297	DLG2	No	No	No	Yes
chr11:834807-835289	TSPAN4	Yes	No	No	No
chr11:834807-835289	TSPAN4	Yes	No	No	No
chr11:834807-835289	TSPAN4	Yes	No	No	No
chr11:834807-835289	TSPAN4	Yes	No	No	No
chr11:834807-835289	TSPAN4	Yes	No	No	No
chr11:834807-835289	TSPAN4	Yes	No	No	No
chr11:834807-835289	CD151	No	No	No	Yes
chr11:834807-835289	TSPAN4	Yes	No	No	No
chr11:834807-835289	CD151	No	No	No	Yes
chr11:834807-835289	PNPLA2	No	Yes	No	No
chr11:834807-835289	POLR2L	No	Yes	No	No
chr11:834807-835289	CD151	No	No	No	Yes
chr11:834807-835289	CD151	No	No	No	Yes
chr11:834807-835289	EFCAB4A	No	Yes	No	No
chr11:84261568-84261944	DLG2	No	No	No	Yes
chr11:84261568-84261944	DLG2	No	No	No	Yes
chr11:85338960-85340357	DLG2	Yes	No	No	No
chr11:85338960-85340357	TMEM126B	Yes	No	Yes	Yes
chr11:85338960-85340357	TMEM126A	Yes	No	No	No
chr11:85364445-85364928	CREBZF	No	Yes	No	No
chr11:85364445-85364928	TMEM126B	No	Yes	No	No
chr11:85364445-85364928	TMEM126A	No	No	No	Yes
chr11:85364445-85364928	CREBZF	No	Yes	No	No
chr11:85364445-85364928	CREBZF	No	Yes	No	No
chr11:85364445-85364928	CREBZF	No	Yes	No	No
chr11:85364445-85364928	CREBZF	No	Yes	No	No
chr11:85375598-85376657	CREBZF	Yes	No	Yes	No
chr11:85375598-85376657	TMEM126A	No	Yes	No	No
chr11:85375598-85376657	CCDC89	No	Yes	No	No
chr11:85375598-85376657	CREBZF	Yes	No	Yes	No
chr11:85375598-85376657	CREBZF	Yes	No	Yes	No
chr11:85375598-85376657	CREBZF	Yes	No	Yes	No
chr11:85375598-85376657	CREBZF	Yes	No	Yes	No
chr11:85565196-85566348	CCDC83	Yes	No	Yes	No
chr11:85779341-85781315	PICALM	Yes	No	Yes	Yes
chr11:85779341-85781315	PICALM	Yes	No	Yes	Yes
chr11:85955120-85956807	EED	Yes	No	Yes	Yes
chr11:85955120-85956807	EED	Yes	No	Yes	Yes
chr11:86748560-86749200	TMEM135	Yes	No	Yes	No
chr11:86748560-86749200	TMEM135	Yes	No	Yes	No
chr11:86748560-86749200	TMEM135	Yes	No	Yes	No
chr11:86764692-86765087	TMEM135	No	No	No	Yes
chr11:86764692-86765087	TMEM135	No	No	No	Yes
chr11:86764692-86765087	TMEM135	No	No	No	Yes
chr11:8703747-8705400	RPL27A	Yes	No	Yes	Yes
chr11:8703747-8705400	ST5	No	Yes	No	No
chr11:8703747-8705400	ST5	No	Yes	No	No
chr11:8703747-8705400	ST5	No	Yes	No	No
chr11:8703747-8705400	SNORA3	Yes	No	No	No
chr11:8703747-8705400	SNORA45	Yes	No	No	No
chr11:8709978-8710976	RPL27A	No	No	Yes	No
chr11:8709978-8710976	ST5	No	Yes	No	No
chr11:8709978-8710976	ST5	No	Yes	No	No
chr11:8709978-8710976	ST5	No	Yes	No	No
chr11:8709978-8710976	SNORA3	No	Yes	No	No
chr11:8709978-8710976	SNORA45	No	Yes	No	No
chr11:87907610-87908487	RAB38	No	No	Yes	Yes
chr11:88259033-88259799	GRM5	No	No	No	Yes
chr11:88259033-88259799	GRM5	No	No	No	Yes
chr11:88316223-88316730	GRM5	No	No	No	Yes
chr11:88316223-88316730	GRM5	No	No	No	Yes
chr11:8932517-8933147	ST5	Yes	No	No	No
chr11:8932517-8933147	C11orf17	Yes	No	Yes	Yes
chr11:8932517-8933147	C11orf16	No	Yes	No	No
chr11:8932517-8933147	C11orf17	Yes	No	Yes	No
chr11:89926185-89926528	CHORDC1	No	Yes	No	No
chr11:89926185-89926528	NAALAD2	No	Yes	No	No
chr11:89926185-89926528	CHORDC1	No	Yes	No	No
chr11:9160446-9160948	DENND5A	No	No	Yes	No
chr11:92930418-92931137	SLC36A4	Yes	No	Yes	Yes
chr11:9336019-9336786	TMEM41B	Yes	No	Yes	No
chr11:9336019-9336786	TMEM41B	Yes	No	Yes	No
chr11:9336019-9336786	TMEM41B	Yes	No	Yes	No
chr11:93394589-93395105	KIAA1731	Yes	No	Yes	Yes
chr11:93473261-93475376	C11orf54	Yes	No	Yes	Yes
chr11:93473261-93475376	TAF1D	Yes	No	Yes	Yes
chr11:93473261-93475376	KIAA1731	No	Yes	No	No
chr11:93473261-93475376	SCARNA9	No	Yes	No	No
chr11:93473261-93475376	SNORA8	Yes	No	No	No
chr11:93473261-93475376	SNORA18	Yes	No	No	No
chr11:93473261-93475376	SNORA40	Yes	No	No	No
chr11:93473261-93475376	SNORA1	Yes	No	No	No
chr11:93473261-93475376	SNORA25	Yes	No	No	No
chr11:93473261-93475376	SNORA32	Yes	No	No	No
chr11:93473261-93475376	SNORD5	Yes	No	No	No
chr11:93473261-93475376	SNORD6	Yes	No	No	No
chr11:93473261-93475376	MIR1304	Yes	No	No	No
chr11:93516800-93517773	MED17	Yes	No	Yes	No
chr11:93861550-93862803	HEPHL1	No	Yes	No	No
chr11:93861550-93862803	PANX1	Yes	No	Yes	Yes
chr11:9405682-9406356	IPO7	Yes	No	Yes	No
chr11:94164056-94164691	MRE11A	No	No	No	Yes
chr11:94164056-94164691	MRE11A	No	No	No	Yes
chr11:94226578-94227806	MRE11A	Yes	No	Yes	Yes
chr11:94226578-94227806	MRE11A	Yes	No	Yes	Yes
chr11:94226578-94227806	ANKRD49	Yes	No	Yes	Yes
chr11:9481769-9483389	ZNF143	Yes	No	Yes	Yes
chr11:9481769-9483389	IPO7	No	Yes	No	No
chr11:94882959-94885125	ENDOD1	No	Yes	No	No
chr11:95522592-95523924	CEP57	Yes	No	Yes	Yes
chr11:95522592-95523924	FAM76B	Yes	No	Yes	No
chr11:9590274-9591076	WEE1	Yes	No	No	No
chr11:9590274-9591076	WEE1	Yes	No	No	No
chr11:9594718-9595585	WEE1	Yes	No	No	No
chr11:9594718-9595585	WEE1	Yes	No	Yes	No
chr11:9607094-9607789	WEE1	No	No	No	Yes
chr11:9607094-9607789	WEE1	No	No	No	Yes
chr11:96122782-96123535	JRKL	Yes	No	Yes	No
chr11:96122782-96123535	CCDC82	Yes	No	Yes	Yes
chr11:9761823-9762336	SWAP70	No	No	Yes	Yes
chr11:9881075-9881400	SBF2	No	No	No	Yes
chr11:98947840-98948532	CNTN5	No	No	No	Yes
chr11:98947840-98948532	CNTN5	No	No	No	Yes
chr11:99352227-99352754	CNTN5	No	No	No	Yes
chr11:99352227-99352754	CNTN5	No	No	No	Yes
chr11:99872855-99873302	CNTN5	No	No	Yes	Yes
chr11:99872855-99873302	CNTN5	No	No	Yes	Yes
chr12:100967254-100967678	NR1H4	No	Yes	No	No
chr12:100967254-100967678	GAS2L3	Yes	No	Yes	Yes
chr12:102455499-102456142	CCDC53	Yes	No	Yes	Yes
chr12:102455499-102456142	NUP37	No	Yes	No	No
chr12:104323799-104324708	C12orf73	No	Yes	No	No
chr12:104323799-104324708	HSP90B1	Yes	No	Yes	Yes
chr12:104323799-104324708	LOC253724	Yes	No	Yes	No
chr12:104358766-104360048	C12orf73	Yes	No	No	No
chr12:104358766-104360048	TDG	Yes	No	Yes	Yes
chr12:104358766-104360048	HSP90B1	No	Yes	No	No
chr12:104613719-104614198	TXNRD1	No	No	No	Yes
chr12:104682083-104682907	EID3	Yes	No	No	No
chr12:104682083-104682907	TXNRD1	No	No	Yes	Yes
chr12:104682083-104682907	TXNRD1	No	No	Yes	Yes
chr12:104682083-104682907	TXNRD1	No	No	Yes	Yes
chr12:104682083-104682907	TXNRD1	No	No	No	Yes
chr12:104682083-104682907	TXNRD1	No	No	No	Yes
chr12:104690015-104690427	EID3	Yes	No	No	No
chr12:104690015-104690427	TXNRD1	No	No	No	Yes
chr12:104690015-104690427	TXNRD1	No	No	No	Yes
chr12:104690015-104690427	TXNRD1	No	No	No	Yes
chr12:104690015-104690427	TXNRD1	No	No	No	Yes
chr12:104690015-104690427	TXNRD1	No	No	No	Yes
chr12:1058390-1059282	RAD52	Yes	No	Yes	Yes
chr12:10612100-10612613	KLRC1	Yes	No	No	No
chr12:10612100-10612613	KLRC1	Yes	No	No	No
chr12:10612100-10612613	KLRC1	Yes	No	No	No
chr12:10612100-10612613	KLRC1	Yes	No	No	No
chr12:107167647-107168431	RIC8B	Yes	No	Yes	No
chr12:107167647-107168431	RFX4	No	Yes	No	No
chr12:107167647-107168431	RFX4	No	Yes	No	No
chr12:107380836-107381109	MTERFD3	Yes	No	Yes	No
chr12:107380836-107381109	CRY1	No	Yes	No	No
chr12:107380836-107381109	MTERFD3	Yes	No	Yes	No
chr12:107380836-107381109	C12orf23	No	Yes	No	No
chr12:10765643-10766853	MAGOHB	Yes	No	Yes	Yes
chr12:10765643-10766853	STYK1	No	Yes	No	No
chr12:10765643-10766853	KLRA1	Yes	No	No	No
chr12:10826281-10827095	STYK1	Yes	No	Yes	Yes
chr12:108908797-108909451	FICD	Yes	No	Yes	Yes
chr12:108908797-108909451	SART3	No	Yes	No	No
chr12:108956021-108956659	ISCU	Yes	No	Yes	Yes
chr12:108956021-108956659	SART3	Yes	No	No	No
chr12:108956021-108956659	ISCU	Yes	No	Yes	Yes
chr12:109249444-109251065	SSH1	No	No	No	Yes
chr12:109249444-109251065	SSH1	No	No	No	Yes
chr12:109489693-109490083	USP30	Yes	No	No	No
chr12:109530955-109531538	ALKBH2	Yes	No	Yes	Yes
chr12:109530955-109531538	ALKBH2	Yes	No	Yes	Yes
chr12:109530955-109531538	ALKBH2	Yes	No	Yes	Yes
chr12:109530955-109531538	UNG	Yes	No	No	No
chr12:109530955-109531538	USP30	No	Yes	No	No
chr12:109530955-109531538	UNG	Yes	No	No	No
chr12:109530955-109531538	ALKBH2	Yes	No	Yes	Yes
chr12:109530955-109531538	ALKBH2	Yes	No	Yes	Yes
chr12:109535194-109536241	ALKBH2	Yes	No	No	No
chr12:109535194-109536241	ALKBH2	Yes	No	No	No
chr12:109535194-109536241	ALKBH2	Yes	No	No	No
chr12:109535194-109536241	UNG	Yes	No	Yes	No
chr12:109535194-109536241	USP30	No	Yes	No	No
chr12:109535194-109536241	UNG	Yes	No	Yes	Yes
chr12:109535194-109536241	ALKBH2	Yes	No	No	No
chr12:109535194-109536241	ALKBH2	Yes	No	No	No
chr12:109592620-109593108	ACACB	No	No	No	Yes
chr12:110010997-110011639	MVK	Yes	No	Yes	No
chr12:110010997-110011639	MVK	Yes	No	Yes	No
chr12:110010997-110011639	MMAB	Yes	No	Yes	Yes
chr12:110561827-110562495	IFT81	Yes	No	Yes	Yes
chr12:110561827-110562495	IFT81	Yes	No	Yes	No
chr12:110561827-110562495	IFT81	Yes	No	Yes	No
chr12:110782827-110783427	ATP2A2	No	No	Yes	Yes
chr12:110782827-110783427	ATP2A2	No	No	Yes	Yes
chr12:110782827-110783427	ATP2A2	No	No	Yes	Yes
chr12:110939672-110940533	C12orf24	No	Yes	No	No
chr12:110939672-110940533	VPS29	Yes	No	Yes	Yes
chr12:110939672-110940533	VPS29	Yes	No	Yes	Yes
chr12:110939672-110940533	RAD9B	Yes	No	Yes	Yes
chr12:111806774-111807401	FAM109A	Yes	No	Yes	No
chr12:111806774-111807401	FAM109A	Yes	No	Yes	No
chr12:111806774-111807401	CUX2	No	Yes	No	No
chr12:111806774-111807401	FAM109A	Yes	No	Yes	No
chr12:112450516-112451503	ERP29	Yes	No	Yes	Yes
chr12:112450516-112451503	ERP29	Yes	No	Yes	Yes
chr12:112450516-112451503	NAA25	No	Yes	No	No
chr12:112450516-112451503	TMEM116	Yes	No	Yes	Yes
chr12:112820111-112820648	C12orf51	Yes	No	No	No
chr12:11323696-11324350	PRR4	Yes	No	Yes	Yes
chr12:11323696-11324350	PRH1	Yes	No	Yes	Yes
chr12:11323696-11324350	TAS2R42	No	Yes	No	No
chr12:113590667-113591285	DDX54	No	Yes	No	No
chr12:113590667-113591285	CCDC42B	No	No	Yes	Yes
chr12:113590667-113591285	RASAL1	Yes	No	No	No
chr12:113590667-113591285	DDX54	No	Yes	No	No
chr12:113658887-113659403	TPCN1	Yes	No	Yes	No
chr12:113658887-113659403	TPCN1	Yes	No	Yes	No
chr12:113658887-113659403	IQCD	Yes	No	No	No
chr12:113796129-113796752	PLBD2	Yes	No	Yes	Yes
chr12:113796129-113796752	PLBD2	Yes	No	Yes	Yes
chr12:113859849-113860487	SDS	Yes	No	No	No
chr12:113859849-113860487	SDSL	Yes	No	Yes	Yes
chr12:117628038-117628788	FBXO21	Yes	No	Yes	No
chr12:117628038-117628788	FBXO21	Yes	No	Yes	No
chr12:118114677-118115127	KSR2	No	No	No	Yes
chr12:118454151-118454908	RFC5	Yes	No	Yes	Yes
chr12:118454151-118454908	RFC5	Yes	No	Yes	Yes
chr12:118454151-118454908	RFC5	Yes	No	Yes	Yes
chr12:118454151-118454908	WSB2	No	Yes	No	No
chr12:118454151-118454908	RFC5	Yes	No	Yes	Yes
chr12:118500011-118500666	WSB2	Yes	No	No	No
chr12:118500011-118500666	VSIG10	No	Yes	No	No
chr12:118573526-118573988	PEBP1	Yes	No	Yes	No
chr12:118573526-118573988	TAOK3	No	Yes	No	No
chr12:118810461-118811277	TAOK3	Yes	No	Yes	No
chr12:118810461-118811277	SUDS3	Yes	No	No	No
chr12:119807552-119808078	CCDC60	No	No	No	Yes
chr12:120105347-120105962	PRKAB1	Yes	No	Yes	No
chr12:120105347-120105962	CIT	No	Yes	No	No
chr12:120314775-120315497	CIT	Yes	No	Yes	Yes
chr12:120668148-120669680	PXN	No	No	No	Yes
chr12:120668148-120669680	PXN	No	No	No	Yes
chr12:120668148-120669680	PXN	No	No	No	Yes
chr12:120701589-120703576	PXN	Yes	No	Yes	Yes
chr12:120701589-120703576	PXN	Yes	No	Yes	Yes
chr12:120701589-120703576	PXN	Yes	No	No	No
chr12:120701589-120703576	NME2P1	Yes	No	No	No
chr12:120728407-120731517	SIRT4	Yes	No	No	No
chr12:120728407-120731517	NME2P1	No	Yes	No	No
chr12:120755115-120755723	PLA2G1B	No	Yes	No	No
chr12:120755115-120755723	SIRT4	No	Yes	No	No
chr12:121123788-121125168	CABP1	No	Yes	No	No
chr12:121123788-121125168	CABP1	No	Yes	No	No
chr12:121123788-121125168	MLEC	Yes	No	Yes	No
chr12:121123788-121125168	CABP1	No	Yes	No	No
chr12:121619061-121619519	P2RX7	No	No	No	Yes
chr12:121714467-121714956	CAMKK2	No	No	No	Yes
chr12:121714467-121714956	CAMKK2	No	No	No	Yes
chr12:121714467-121714956	CAMKK2	No	No	No	Yes
chr12:121714467-121714956	CAMKK2	No	No	No	Yes
chr12:121714467-121714956	CAMKK2	No	No	No	Yes
chr12:121714467-121714956	CAMKK2	No	No	No	Yes
chr12:121714467-121714956	CAMKK2	No	No	No	Yes
chr12:121730291-121730716	ANAPC5	No	Yes	No	No
chr12:121730291-121730716	CAMKK2	No	No	No	Yes
chr12:121730291-121730716	ANAPC5	No	Yes	No	No
chr12:121730291-121730716	CAMKK2	No	No	No	Yes
chr12:121730291-121730716	CAMKK2	No	No	No	Yes
chr12:121730291-121730716	CAMKK2	No	No	No	Yes
chr12:121730291-121730716	CAMKK2	No	No	No	Yes
chr12:121730291-121730716	CAMKK2	No	No	No	Yes
chr12:121730291-121730716	CAMKK2	No	No	No	Yes
chr12:121789791-121790767	ANAPC5	No	No	No	Yes
chr12:121789791-121790767	ANAPC5	Yes	No	Yes	Yes
chr12:121837180-121838385	RNF34	Yes	No	Yes	Yes
chr12:121837180-121838385	RNF34	Yes	No	Yes	Yes
chr12:122124620-122125297	MORN3	Yes	No	No	No
chr12:122277291-122277935	HPD	No	Yes	Yes	Yes
chr12:122277291-122277935	HPD	No	Yes	Yes	Yes
chr12:122277291-122277935	SETD1B	No	Yes	No	No
chr12:123011034-123012321	KNTC1	Yes	No	Yes	Yes
chr12:123011034-123012321	RSRC2	Yes	No	Yes	Yes
chr12:123011034-123012321	RSRC2	Yes	No	Yes	Yes
chr12:123011034-123012321	RSRC2	Yes	No	Yes	Yes
chr12:123717319-123718120	C12orf65	Yes	No	No	No
chr12:123717319-123718120	MPHOSPH9	Yes	No	No	No
chr12:123717319-123718120	C12orf65	Yes	No	Yes	Yes
chr12:123849195-123850325	SBNO1	Yes	No	No	No
chr12:123849195-123850325	SBNO1	Yes	No	No	No
chr12:123849195-123850325	SETD8	Yes	No	No	No
chr12:123868198-123868887	SETD8	Yes	No	Yes	Yes
chr12:123942444-123943064	SNRNP35	Yes	No	Yes	Yes
chr12:123942444-123943064	RILPL1	No	Yes	No	No
chr12:123942444-123943064	SNRNP35	Yes	No	No	No
chr12:124068630-124069184	TMED2	Yes	No	Yes	No
chr12:124068630-124069184	DDX55	Yes	No	No	No
chr12:124086386-124087045	EIF2B1	No	Yes	No	No
chr12:124086386-124087045	TMED2	No	Yes	No	No
chr12:124086386-124087045	DDX55	Yes	No	Yes	Yes
chr12:124196328-124197276	TCTN2	No	Yes	No	No
chr12:124196328-124197276	ATP6V0A2	Yes	No	Yes	Yes
chr12:124196328-124197276	TCTN2	No	Yes	No	No
chr12:124758368-124758888	FAM101A	Yes	No	No	No
chr12:124934961-124935246	NCOR2	No	No	No	Yes
chr12:124934961-124935246	NCOR2	No	No	No	Yes
chr12:12509832-12510431	MANSC1	Yes	No	No	No
chr12:12509832-12510431	LOH12CR1	Yes	No	Yes	No
chr12:12509832-12510431	LOH12CR2	Yes	No	Yes	Yes
chr12:125394394-125396352	UBC	No	Yes	Yes	No
chr12:125397999-125400218	UBC	Yes	No	Yes	Yes
chr12:12764246-12764966	CREBL2	Yes	No	Yes	No
chr12:12848698-12850215	GPR19	Yes	No	Yes	Yes
chr12:129916912-129917313	TMEM132D	No	No	No	Yes
chr12:13024816-13026185	GPRC5A	Yes	No	No	No
chr12:13024816-13026185	RPL13AP20	Yes	No	No	No
chr12:13033487-13035041	GPRC5A	Yes	No	No	No
chr12:13033487-13035041	RPL13AP20	No	Yes	No	No
chr12:13043163-13046846	GPRC5A	Yes	No	Yes	Yes
chr12:13043163-13046846	RPL13AP20	No	Yes	No	No
chr12:13153123-13153640	HEBP1	Yes	No	Yes	No
chr12:13153123-13153640	HTR7P1	Yes	No	Yes	No
chr12:132315002-132315289	MMP17	No	No	No	Yes
chr12:132413538-132413931	PUS1	Yes	No	Yes	No
chr12:132413538-132413931	PUS1	Yes	No	Yes	Yes
chr12:132413538-132413931	ULK1	No	Yes	No	No
chr12:132413538-132413931	PUS1	Yes	No	Yes	No
chr12:133231362-133231830	POLE	No	No	No	Yes
chr12:133263660-133264293	POLE	Yes	No	Yes	Yes
chr12:133263660-133264293	PXMP2	Yes	No	Yes	No
chr12:133286963-133287385	PGAM5	Yes	No	No	No
chr12:133286963-133287385	PGAM5	Yes	No	No	No
chr12:133286963-133287385	ANKLE2	No	Yes	No	No
chr12:133286963-133287385	PXMP2	No	Yes	No	No
chr12:133286963-133287385	PGAM5	Yes	No	No	No
chr12:13332295-13332960	EMP1	Yes	No	No	No
chr12:133706685-133707402	ZNF10	Yes	No	Yes	Yes
chr12:133757726-133758321	ZNF268	Yes	No	Yes	Yes
chr12:133757726-133758321	ZNF268	Yes	No	Yes	Yes
chr12:133757726-133758321	ZNF268	Yes	No	Yes	Yes
chr12:133757726-133758321	ZNF268	Yes	No	Yes	Yes
chr12:133757726-133758321	ZNF268	Yes	No	Yes	Yes
chr12:133757726-133758321	ZNF268	Yes	No	Yes	Yes
chr12:133757726-133758321	ZNF268	Yes	No	Yes	Yes
chr12:133757726-133758321	ZNF268	Yes	No	Yes	Yes
chr12:133757726-133758321	ZNF268	Yes	No	Yes	Yes
chr12:14518414-14518906	ATF7IP	Yes	No	Yes	Yes
chr12:14922702-14924428	WBP11	No	Yes	No	No
chr12:14922702-14924428	HIST4H4	Yes	Yes	Yes	No
chr12:14922702-14924428	H2AFJ	Yes	No	No	No
chr12:14922702-14924428	H2AFJ	Yes	No	No	No
chr12:14956209-14956938	C12orf69	No	Yes	No	No
chr12:14956209-14956938	WBP11	Yes	No	Yes	Yes
chr12:14956209-14956938	C12orf60	Yes	No	Yes	Yes
chr12:16034977-16035774	STRAP	Yes	No	Yes	Yes
chr12:16388569-16388961	SLC15A5	No	No	No	Yes
chr12:1715173-1715868	WNT5B	Yes	No	No	No
chr12:1715173-1715868	FBXL14	Yes	No	No	No
chr12:1841089-1841663	ADIPOR2	No	No	No	Yes
chr12:18849604-18849926	PLCZ1	No	No	No	Yes
chr12:1905138-1905689	ADIPOR2	No	Yes	No	No
chr12:1905138-1905689	CACNA2D4	No	No	No	Yes
chr12:20800185-20800667	PDE3A	No	No	No	Yes
chr12:21042580-21042985	SLCO1B3	No	No	No	Yes
chr12:21291679-21292231	SLCO1B1	No	No	No	Yes
chr12:21654380-21654824	RECQL	Yes	No	Yes	No
chr12:21654380-21654824	GOLT1B	Yes	No	Yes	No
chr12:21654380-21654824	RECQL	Yes	No	Yes	No
chr12:22048038-22048422	ABCC9	No	No	Yes	Yes
chr12:22048038-22048422	ABCC9	No	No	Yes	Yes
chr12:22048038-22048422	ABCC9	No	No	Yes	Yes
chr12:22696786-22697812	KIAA0528	Yes	No	Yes	Yes
chr12:23874339-23874803	SOX5	No	No	No	Yes
chr12:23874339-23874803	SOX5	No	No	No	Yes
chr12:24982938-24983479	BCAT1	No	No	No	Yes
chr12:24982938-24983479	BCAT1	No	No	No	Yes
chr12:24982938-24983479	BCAT1	No	No	No	Yes
chr12:24982938-24983479	BCAT1	No	No	No	Yes
chr12:24982938-24983479	BCAT1	No	No	No	Yes
chr12:2921478-2922254	FKBP4	No	Yes	No	No
chr12:2921478-2922254	ITFG2	Yes	No	Yes	Yes
chr12:2921478-2922254	NRIP2	No	Yes	No	No
chr12:29533395-29534643	ERGIC2	Yes	No	Yes	Yes
chr12:2986177-2986675	TULP3	Yes	No	No	No
chr12:2986177-2986675	TULP3	Yes	No	No	No
chr12:2986177-2986675	FOXM1	Yes	No	Yes	No
chr12:2986177-2986675	FOXM1	Yes	No	Yes	No
chr12:2986177-2986675	FOXM1	Yes	No	Yes	No
chr12:2986177-2986675	C12orf32	Yes	No	Yes	Yes
chr12:2986177-2986675	C12orf32	Yes	No	Yes	Yes
chr12:2986177-2986675	C12orf32	Yes	No	Yes	Yes
chr12:2999607-3000276	TULP3	Yes	No	Yes	Yes
chr12:2999607-3000276	TULP3	Yes	No	Yes	Yes
chr12:2999607-3000276	FOXM1	Yes	No	No	No
chr12:2999607-3000276	FOXM1	Yes	No	No	No
chr12:2999607-3000276	FOXM1	Yes	No	No	No
chr12:2999607-3000276	C12orf32	No	Yes	No	No
chr12:2999607-3000276	C12orf32	No	Yes	No	No
chr12:2999607-3000276	C12orf32	No	Yes	No	No
chr12:31226312-31227633	DDX11	Yes	No	Yes	Yes
chr12:31226312-31227633	DDX11	Yes	No	Yes	Yes
chr12:31226312-31227633	DDX11	Yes	No	Yes	Yes
chr12:31478986-31479519	FAM60A	Yes	No	Yes	No
chr12:31478986-31479519	FAM60A	Yes	No	Yes	No
chr12:31478986-31479519	FAM60A	Yes	No	Yes	No
chr12:31478986-31479519	FLJ13224	No	Yes	No	No
chr12:31798254-31798589	C12orf72	Yes	No	No	No
chr12:31798254-31798589	C12orf72	Yes	No	No	No
chr12:31798254-31798589	C12orf72	Yes	No	No	No
chr12:31811903-31812713	AMN1	No	Yes	No	No
chr12:31811903-31812713	C12orf72	Yes	No	Yes	No
chr12:31811903-31812713	C12orf72	No	No	No	Yes
chr12:31811903-31812713	C12orf72	Yes	No	Yes	Yes
chr12:31811903-31812713	AMN1	No	Yes	No	No
chr12:31881735-31882331	AMN1	Yes	No	Yes	Yes
chr12:31881735-31882331	AMN1	Yes	No	Yes	Yes
chr12:33049933-33050368	PKP2	Yes	No	No	No
chr12:33049933-33050368	PKP2	Yes	No	No	No
chr12:33054434-33054918	PKP2	Yes	No	No	No
chr12:33054434-33054918	PKP2	Yes	No	No	No
chr12:3409518-3410029	TSPAN9	No	Yes	No	No
chr12:3409518-3410029	TSPAN9	No	Yes	No	No
chr12:34174533-34175679	ALG10	Yes	No	Yes	No
chr12:38710170-38710981	ALG10B	Yes	No	Yes	Yes
chr12:39836925-39837422	KIF21A	Yes	No	Yes	No
chr12:39836925-39837422	KIF21A	Yes	No	Yes	No
chr12:39836925-39837422	KIF21A	Yes	No	Yes	No
[truncated: 10,498 more rows]
